# Supplementary material for: Comprehensive Cross-Population Analysis of High-Grade Serous Ovarian Cancer Supports No More Than Three Subtypes
Source: G3 (Bethesda). 2016 Oct 11;6(12):4097–103. doi: 10.1534/g3.116.033514 (PMC5144978; doi:10.1534/g3.116.033514)
Supplement: Supplemental Material [file supp_g3.116.033514_TableS1.xlsx]

## Sheet: Sup. Table S1
Supplementary Table S1: Characteristics of Data Sets Evaluated for Inclusion.
Study	Link	Population	Platform	Identifier	Sample size	Tumor	Serous	High Grade Serous	Endo-metrioid	High Grade Endometrioid	DoppelgangRb	Samples Removed		Analytic Set
												n	%	n	%	Reason for exclusion
Cancer Genome Atlas Research Network	http://www.ncbi.nlm.nih.gov/pubmed/21720365	Cancer Centers across the United States	Affymetrix HT‐HG‐U133A	TCGA_eset	578	570	568	549	0	0	499	79	0.136678	499	0.863322	None
Konecny et al 2015 (Mayo)a	http://www.ncbi.nlm.nih.gov/pubmed/25269487	Mayo Clinic, Rochester, MN	Agilent-014850 Whole Human Genome Microarray 4x44K G4112F	Mayo.eset	384	384	371	371	10	8	379	5	0.0130208	379	0.986979	None
Yoshihara et al 2012	http://www.ncbi.nlm.nih.gov/pubmed/22241791	Japanese women	Agilent-014850 Whole Human Genome Microarray 4x44K G4112F	GSE32062.GPL6480_eset	260	260	260	260	0	0	256	4	0.0153846	256	0.984615	None
Tothill et al 2008	http://www.ncbi.nlm.nih.gov/pubmed/18698038	Australian Ovarian Cancer Study (1992 - 2006)	[HG-U133_Plus_2] Affymetrix Human Genome U133 Plus 2.0 Array	GSE9891_eset	285	267	246	236	20	6	242	43	0.150877	242	0.849123	None
Bonome et al 2008	http://www.ncbi.nlm.nih.gov/pubmed/18593951	Memorial Sloan-Kettering (1990-2003)	[HG-U133A] Affymetrix Human Genome U133A Array	GSE26712_eset	195	185	185	0	0	0	185	10	0.0512821	185	0.948718	Excluded after initial analyses
Pils et al 2012	http://www.ncbi.nlm.nih.gov/pubmed/22497737	OVCAD Consortium	ABI Human Genome Survey Microarray Version 2	GSE49997_eset	204	204	171	170	0	0	170	34	0.166667	170	0.833333	Non-custom array
Crijns et al 2009	http://www.ncbi.nlm.nih.gov/pubmed/19192944	University Medical Center Groningen, The Netherlands	Operon human v3 ~35K 70-mer two-color oligonucleotide microarrays.	GSE13876_eset	157	157	157	130	0	0	130	27	0.171975	130	0.828025	Non-custom array
Bentink et al 2012	http://www.ncbi.nlm.nih.gov/pubmed/22348002	Brigham and Women's Hospital	Illumina DASL BeadArray 12k	E.MTAB.386_eset	129	129	129	0	0	0	0	0	0	129	1	Sample size
Dressman et al 2007	http://www.ncbi.nlm.nih.gov/pubmed/17290060	Duke University Medical Center and H. Lee Moffitt Cancer Center and Research Institute	Affymetrix U133A	PMID17290060_eset	117	117	117	110	0	0	0	7	0.0598291	110	0.940171	Sample size
Karlan et al 2014	http://www.ncbi.nlm.nih.gov/pubmed/24368280	Cedars-Sinai (1989 - 2005)	Agilent-012097 Human 1A Microarray (V2) G4110B	GSE51088_eset	172	123	100	96	6	3	NA	73	0.424419	99	0.575581	Sample size
Gillet et al 2012	http://www.ncbi.nlm.nih.gov/pubmed/22492981	Massachusetts General Hospital Tissue Repository, M.D. Anderson Cancer Center Tumor Bank, and Cleveland Clinic	TaqMan qRT-PCR Homo sapiens Low-Density Array 380	GSE30009_eset	103	102	101	96	0	0	0	7	0.0679612	96	0.932039	Sample size
Yoshihara et al 2010	http://www.ncbi.nlm.nih.gov/pubmed/20300634	Japanese women	Agilent-014850 Whole Human Genome Microarray 4x44K G4112F	GSE17260_eset	110	110	110	84	0	0	0	26	0.236364	84	0.763636	Sample size
Mateescu et al 2011	http://www.ncbi.nlm.nih.gov/pubmed/22101765	Institute Curie (1989 - 2005)	[HG-U133_Plus_2] Affymetrix Human Genome U133 Plus 2.0 Array	GSE26193_eset	107	107	79	75	8	3	NA	29	0.271028	78	0.728972	Sample size
Denkert et al 2009	http://www.ncbi.nlm.nih.gov/pubmed/19294737	Tumor Bank Ovarian Cancer Network (TOC); 7 hospitals around Europe	[HG-U133A] Affymetrix Human Genome U133A Array	GSE14764_eset	80	80	68	66	6	5	NA	9	0.1125	71	0.8875	Sample size
Meyniel et al 2010	http://www.ncbi.nlm.nih.gov/pubmed/20492709	Patients who had previously been diagnosed with breast cancer	[HG_U95Av2] Affymetrix Human Genome U95 Version 2 Array	GSE20565_eset	140	140	71	68	6	2	NA	70	0.5	70	0.5	Sample size
Expression Project for Oncology (expO)	ftp://ftp.ncbi.nlm.nih.gov/pub/geo/DATA/ SeriesMatrix/GSE2109/	NA	[HG-U133_Plus_2] Affymetrix Human Genome U133 Plus 2.0 Array	GSE2109_eset	204	194	81	53	28	7	NA	144	0.705882	60	0.294118	Sample size
Berchuck et al 2005	http://www.ncbi.nlm.nih.gov/pubmed/15897565	Duke University Medical Center (1988 - 2001)	Affymetrix U133A	PMID15897565_eset	63	63	63	60	0	0	0	3	0.047619	60	0.952381	Sample size
Partheen et al 2006	http://www.ncbi.nlm.nih.gov/pubmed/16996261	Department of Oncology, Sahlgrenska University Hospital, Goteborg, Sweden	SWEGENE H_v2.1.1_27k	GSE12418_eset	54	54	54	0	0	0	0	0	0	54	1	Sample size
Mok et al 2009	http://www.ncbi.nlm.nih.gov/pubmed/19962670	Brigham and Women's Hospital (1990 - 2000)	[HG-U133_Plus_2] Affymetrix Human Genome U133 Plus 2.0 Array	GSE18520_eset	63	53	53	53	0	0	0	10	0.15873	53	0.84127	Sample size
Ferriss et al 2012	http://www.ncbi.nlm.nih.gov/pubmed/22348014	University of Virginia Cancer Registry and Biorepository Tissue Research Facility (1995 - 2004)	[HG-U133_Plus_2] Affymetrix Human Genome U133 Plus 2.0 Array	GSE30161_eset	58	58	47	44	1	1	NA	13	0.224138	45	0.775862	Sample size
Yoshihara et al 2009	http://www.ncbi.nlm.nih.gov/pubmed/19486012	Japanese women	Agilent-012097 Human 1A Microarray (V2)	GSE12470_eset	53	43	43	0	0	0	0	10	0.188679	43	0.811321	Sample size
Yoshihara et al 2012 (Validation Set)	http://www.ncbi.nlm.nih.gov/pubmed/22241791	Japanese women	Agilent-014850 Whole Human Genome Microarray 4x44K G4112F	GSE32063_eset	40	40	40	40	0	0	NA	0	0	40	1	Sample size
Wu et al 2014	http://www.ncbi.nlm.nih.gov/pubmed/23934190	National Cheng Kung Hospital, Taiwan (2002 - 2010)	[HG-U133_Plus_2] Affymetrix Human Genome U133 Plus 2.0 Array	GSE44104_eset	60	60	28	0	11	0	NA	21	0.35	39	0.65	Sample size
Berchuck et al 2009	http://www.ncbi.nlm.nih.gov/pubmed/19318476	Duke University Medical Center, H. Lee Moffitt Cancer Center and Research Institute, Memorial Sloan-Kettering, and Gynecologic Oncology Group Tumor Bank	Affymetrix U133A	PMID19318476_eset	42	42	42	39	0	0	0	3	0.0714286	39	0.928571	Sample size
Hendrix et al 2006; Bommer et al 2010; Wu et al 2007	http://www.ncbi.nlm.nih.gov/pubmed/16452189; http://www.ncbi.nlm.nih.gov/pubmed/19843521; http://www.ncbi.nlm.nih.gov/pubmed/17418409	Johns Hopkins, University of Michigan and Cooperative Human Tissue Network/Gynecologic Oncology Group	[HG-U133A] Affymetrix Human Genome U133A Array	GSE6008_eset	103	99	41	23	37	15	NA	65	0.6311	38	0.3689	Sample size
Novak 2007 (BioProject)	http://www.ncbi.nlm.nih.gov/bioproject/PRJNA99179	NA	[Hu6800] Affymetrix Human Full Length HuGeneFL Array	GSE6822_eset	66	58	36	31	6	4	NA	31	0.469697	35	0.530303	Sample size
Marchini et al 2008	http://www.ncbi.nlm.nih.gov/pubmed/19047114	Milan, Italy (1992 - 2003)	Agilent Human 1 cDNA Microarray (G4100A)	GSE8842_eset	83	68	24	18	17	4	NA	61	0.73494	22	0.26506	Sample size
Konstantinopoulos et al 2010	http://www.ncbi.nlm.nih.gov/pubmed/20547991	Beth Isreal Deaconess Medical Center, Memorial Sloan-Kettering, Cedars-Sinai	[HG-U133_Plus_2] Affymetrix Human Genome U133 Plus 2.0 Array	GSE19829.GPL570_eset	28	28	0	0	0	0	0	28	1	0	0	Sample size
Konstantinopoulos et al 2010	http://www.ncbi.nlm.nih.gov/pubmed/20547991	Beth Isreal Deaconess Medical Center, Memorial Sloan-Kettering, Cedars-Sinai	[HG_U95Av2] Affymetrix Human Genome U95 Version 2 Array	GSE19829.GPL8300_eset	42	42	0	0	0	0	0	42	1	0	0	Sample size
aThis reference is for the paper describing the Mayo.eset. Additional unpublished data from the Mayo population are included in these analyses, under GSE74357.
bDoppelgangR was run to identify duplicates only on datasets not already excluded by other criteria
