# Supplementary material for: Comprehensive Cross-Population Analysis of High-Grade Serous Ovarian Cancer Supports No More Than Three Subtypes
Source: G3 (Bethesda). 2016 Oct 11;6(12):4097–103. doi: 10.1534/g3.116.033514 (PMC5144978; doi:10.1534/g3.116.033514)
Supplement: Supplemental Material [file supp_g3.116.033514_TableS2.xlsx]

## Sheet: Sup. Table S2
Supplementary Table S2: Across dataset correlations with 95% confidence intervals
			k = 2
			TCGA		Mayo		Yoshihara
			Cluster 1	Cluster 2	Cluster 1	Cluster 2	Cluster 1	Cluster 2
k = 2	Mayo	Cluster 1	0.81 (0.80 to 0.82)	-0.81 (-0.82 to -0.80)
		Cluster 2	-0.81 (-0.82 to -0.80)	0.81 (0.80 to 0.82)
	Yoshihara	Cluster 1	0.62 (0.60 to 0.63)	-0.62 (-0.63 to -0.60)	0.81 (0.81 to 0.82)	-0.81 (-0.82 to -0.81)
		Cluster 2	-0.62 (-0.63 to -0.60)	0.62 (0.60 to 0.63)	-0.81 (-0.82 to -0.81)	0.81 (0.81 to 0.82)
	Tothill	Cluster 1	0.80 (0.79 to 0.80)	-0.80 (-0.80 to -0.79)	0.84 (0.83 to 0.84)	-0.84 (-0.84 to -0.83)	0.75 (0.75 to 0.76)	-0.75 (-0.76 to -0.75)
		Cluster 2	-0.80 (-0.80 to -0.79)	0.80 (0.79 to 0.80)	-0.84 (-0.84 to -0.83)	0.84 (0.83 to 0.84)	-0.75 (-0.76 to -0.75)	0.75 (0.75 to 0.76)
			k = 3
			TCGA			Mayo			Yoshihara
			Cluster 1	Cluster 2	Cluster 3	Cluster 1	Cluster 2	Cluster 3	Cluster 1	Cluster 2	Cluster 3
k = 3	Mayo	Cluster 1	0.82 (0.82 to 0.83)	-0.53 (-0.54 to -0.52)	-0.22 (-0.24 to -0.20)
		Cluster 2	-0.58 (-0.59 to -0.57)	0.84 (0.84 to 0.85)	-0.38 (-0.40 to -0.37)
		Cluster 3	-0.33 (-0.34 to -0.31)	-0.36 (-0.38 to -0.34)	0.77 (0.76 to 0.78)
	Yoshihara	Cluster 1	0.77 (0.76 to 0.78)	-0.48 (-0.49 to -0.47)	-0.24 (-0.25 to -0.22)	0.89 (0.89 to 0.90)	-0.63 (-0.64 to -0.62)	-0.40 (-0.42 to -0.39)
		Cluster 2	-0.42 (-0.43 to -0.40)	0.80 (0.79 to 0.81)	-0.50 (-0.52 to -0.49)	-0.50 (-0.52 to -0.49)	0.84 (0.83 to 0.84)	-0.36 (-0.38 to -0.35)
		Cluster 3	-0.55 (-0.57 to -0.54)	-0.06 (-0.08 to -0.04)	0.65 (0.64 to 0.66)	-0.65 (-0.66 to -0.63)	0.10 (0.08 to 0.11)	0.75 (0.74 to 0.75)
	Tothill	Cluster 1	0.85 (0.84 to 0.85)	-0.61 (-0.62 to -0.59)	-0.15 (-0.17 to -0.13)	0.84 (0.83 to 0.85)	-0.67 (-0.68 to -0.66)	-0.26 (-0.28 to -0.24)	0.81 (0.80 to 0.82)	-0.51 (-0.53 to -0.50)	-0.53 (-0.55 to -0.52)
		Cluster 2	-0.54 (-0.55 to -0.52)	0.90 (0.89 to 0.90)	-0.49 (-0.50 to -0.48)	-0.57 (-0.58 to -0.56)	0.85 (0.85 to 0.86)	-0.30 (-0.32 to -0.29)	-0.53 (-0.54 to -0.52)	0.82 (0.82 to 0.83)	-0.01 (-0.03 to 0.01)
		Cluster 3	-0.55 (-0.56 to -0.54)	-0.10 (-0.12 to -0.08)	0.70 (0.69 to 0.71)	-0.53 (-0.54 to -0.52)	0.04 (0.02 to 0.06)	0.66 (0.65 to 0.67)	-0.55 (-0.56 to -0.54)	-0.13 (-0.15 to -0.11)	0.73 (0.72 to 0.73)
			k = 4
			TCGA				Mayo				Yoshihara
			Cluster 1	Cluster 2	Cluster 3	Cluster 4	Cluster 1	Cluster 2	Cluster 3	Cluster 4	Cluster 1	Cluster 2	Cluster 3	Cluster 4
k = 4	Mayo	Cluster 1	0.80 (0.80 to 0.81)	-0.32 (-0.34 to -0.30)	-0.13 (-0.15 to -0.11)	-0.43 (-0.45 to -0.42)
		Cluster 2	-0.52 (-0.54 to -0.51)	0.86 (0.85 to 0.86)	-0.55 (-0.56 to -0.53)	0.14 (0.12 to 0.16)
		Cluster 3	0.22 (0.20 to 0.23)	-0.59 (-0.60 to -0.58)	0.76 (0.75 to 0.76)	-0.29 (-0.30 to -0.27)
		Cluster 4	-0.51 (-0.52 to -0.50)	-0.07 (-0.09 to -0.05)	0.02 (0.00 to 0.04)	0.71 (0.70 to 0.72)
	Yoshihara	Cluster 1	0.77 (0.76 to 0.78)	-0.42 (-0.44 to -0.41)	0.09 (0.07 to 0.11)	-0.53 (-0.54 to -0.52)	0.81 (0.80 to 0.82)	-0.58 (-0.60 to -0.57)	0.29 (0.27 to 0.31)	-0.59 (-0.60 to -0.58)
		Cluster 2	-0.36 (-0.37 to -0.34)	0.83 (0.82 to 0.83)	-0.54 (-0.55 to -0.53)	-0.04 (-0.06 to -0.02)	-0.29 (-0.31 to -0.28)	0.86 (0.86 to 0.87)	-0.56 (-0.58 to -0.55)	-0.12 (-0.14 to -0.10)
		Cluster 3	-0.40 (-0.41 to -0.38)	-0.21 (-0.23 to -0.20)	0.51 (0.50 to 0.53)	0.28 (0.26 to 0.29)	-0.56 (-0.57 to -0.55)	-0.12 (-0.14 to -0.10)	0.46 (0.44 to 0.47)	0.36 (0.34 to 0.37)
		Cluster 4	-0.47 (-0.49 to -0.46)	0.16 (0.14 to 0.18)	-0.21 (-0.23 to -0.19)	0.61 (0.60 to 0.62)	-0.43 (-0.44 to -0.41)	0.30 (0.29 to 0.32)	-0.46 (-0.47 to -0.45)	0.70 (0.69 to 0.71)
	Tothill	Cluster 1	0.85 (0.84 to 0.85)	-0.41 (-0.43 to -0.40)	0.06 (0.04 to 0.08)	-0.55 (-0.56 to -0.53)	0.80 (0.79 to 0.81)	-0.49 (-0.51 to -0.48)	0.21 (0.19 to 0.23)	-0.54 (-0.55 to -0.52)	0.79 (0.78 to 0.80)	-0.34 (-0.36 to -0.33)	-0.41 (-0.43 to -0.40)	-0.50 (-0.51 to -0.49)
		Cluster 2	-0.50 (-0.52 to -0.49)	0.89 (0.89 to 0.89)	-0.60 (-0.62 to -0.59)	0.13 (0.11 to 0.15)	-0.38 (-0.39 to -0.36)	0.86 (0.86 to 0.87)	-0.63 (-0.64 to -0.62)	0.05 (0.03 to 0.07)	-0.50 (-0.52 to -0.49)	0.81 (0.81 to 0.82)	-0.16 (-0.18 to -0.14)	0.25 (0.24 to 0.27)
		Cluster 3	0.10 (0.09 to 0.12)	-0.58 (-0.59 to -0.57)	0.74 (0.73 to 0.75)	-0.13 (-0.14 to -0.11)	-0.11 (-0.13 to -0.09)	-0.55 (-0.56 to -0.53)	0.74 (0.73 to 0.75)	0.02 (0.00 to 0.04)	0.10 (0.09 to 0.12)	-0.51 (-0.52 to -0.50)	0.54 (0.52 to 0.55)	-0.27 (-0.29 to -0.25)
		Cluster 4	-0.60 (-0.61 to -0.59)	0.04 (0.02 to 0.06)	-0.03 (-0.05 to -0.02)	0.75 (0.74 to 0.75)	-0.52 (-0.53 to -0.50)	0.18 (0.16 to 0.19)	-0.23 (-0.24 to -0.21)	0.68 (0.67 to 0.69)	-0.60 (-0.61 to -0.58)	-0.01 (-0.03 to 0.01)	0.29 (0.27 to 0.30)	0.66 (0.65 to 0.67)
All entries are in the following format: Pearson r (95% confidence interval)
