# Supplementary material for: Comprehensive Cross-Population Analysis of High-Grade Serous Ovarian Cancer Supports No More Than Three Subtypes
Source: G3 (Bethesda). 2016 Oct 11;6(12):4097–103. doi: 10.1534/g3.116.033514 (PMC5144978; doi:10.1534/g3.116.033514)
Supplement: Supplemental Material [file supp_g3.116.033514_TableS3.xlsx]

## Sheet: Sup. Table S3
Supplementary Table S3: Dataset Cluster Membership for k means and NMF
ID	Dataset	ClusterK2_kmeans	ClusterK3_kmeans	ClusterK4_kmeans	ClusterK2_NMF	ClusterK3_NMF	ClusterK4_NMF
TCGA.20.0987	TCGA	1	3	3	1	3	3
TCGA.23.1031	TCGA	2	2	2	2	2	2
TCGA.24.0979	TCGA	2	3	4	2	3	4
TCGA.23.1117	TCGA	1	1	1	1	1	1
TCGA.23.1021	TCGA	2	3	4	2	3	4
TCGA.04.1337	TCGA	1	1	1	1	1	1
TCGA.20.0990	TCGA	2	2	2	2	2	2
TCGA.23.1032	TCGA	2	2	2	2	2	2
TCGA.23.1118	TCGA	1	3	4	1	3	4
TCGA.23.1026	TCGA	1	1	3	1	1	4
TCGA.20.0991	TCGA	1	3	3	1	3	3
TCGA.24.1103	TCGA	2	3	4	2	3	4
TCGA.24.0982	TCGA	2	2	4	2	2	2
TCGA.23.1119	TCGA	1	3	4	2	2	2
TCGA.23.1028	TCGA	1	3	4	1	3	4
TCGA.04.1341	TCGA	2	2	2	2	2	2
TCGA.20.0996	TCGA	2	2	4	2	2	4
TCGA.24.1104	TCGA	1	3	4	1	3	4
TCGA.23.1107	TCGA	2	3	4	2	3	2
TCGA.23.1120	TCGA	1	3	3	1	3	4
TCGA.23.1030	TCGA	2	3	4	2	2	4
TCGA.04.1342	TCGA	1	3	4	2	2	4
TCGA.23.1022	TCGA	2	2	2	2	2	2
TCGA.24.1105	TCGA	1	1	4	2	2	1
TCGA.23.1109	TCGA	1	1	1	2	2	1
TCGA.23.1121	TCGA	2	2	2	2	2	2
TCGA.04.1331	TCGA	2	2	2	2	2	2
TCGA.04.1343	TCGA	1	1	1	1	1	1
TCGA.23.1023	TCGA	1	1	1	1	1	1
TCGA.24.0968	TCGA	1	1	3	1	1	3
TCGA.23.1110	TCGA	2	2	2	2	2	2
TCGA.23.1122	TCGA	2	3	4	2	2	2
TCGA.04.1332	TCGA	1	1	1	2	1	1
TCGA.04.1346	TCGA	1	3	3	1	3	4
TCGA.23.1024	TCGA	2	2	4	2	2	2
TCGA.24.0970	TCGA	1	1	1	2	1	1
TCGA.23.1113	TCGA	2	2	4	2	2	2
TCGA.23.1123	TCGA	1	3	3	1	3	3
TCGA.04.1335	TCGA	2	3	4	2	2	4
TCGA.04.1347	TCGA	2	2	2	2	2	2
TCGA.23.1027	TCGA	1	1	1	1	1	4
TCGA.24.0975	TCGA	1	1	1	1	1	1
TCGA.23.1116	TCGA	1	1	1	1	1	1
TCGA.23.1124	TCGA	1	3	4	1	3	4
TCGA.04.1336	TCGA	1	3	4	1	3	4
TCGA.04.1338	TCGA	1	1	1	1	1	1
TCGA.24.1425	TCGA	1	1	1	1	1	1
TCGA.24.1474	TCGA	2	3	3	2	2	2
TCGA.24.1549	TCGA	1	3	3	1	3	3
TCGA.24.1564	TCGA	1	1	1	1	1	1
TCGA.24.1469	TCGA	2	2	2	2	2	2
TCGA.24.1550	TCGA	1	1	1	1	1	1
TCGA.24.1565	TCGA	2	3	4	2	3	4
TCGA.24.1470	TCGA	1	3	3	1	3	3
TCGA.24.1551	TCGA	1	3	3	1	3	3
TCGA.24.1603	TCGA	2	3	4	2	3	4
TCGA.24.1471	TCGA	2	3	4	2	3	4
TCGA.24.1552	TCGA	2	3	4	2	3	4
TCGA.24.1604	TCGA	1	3	4	2	3	4
TCGA.24.1553	TCGA	1	3	3	1	3	4
TCGA.24.1614	TCGA	2	2	4	2	2	2
TCGA.04.1514	TCGA	2	2	2	2	2	2
TCGA.24.1555	TCGA	2	3	4	2	3	4
TCGA.24.1616	TCGA	2	2	4	2	2	4
TCGA.04.1530	TCGA	1	1	1	1	1	1
TCGA.24.1562	TCGA	1	1	1	1	1	4
TCGA.04.1542	TCGA	2	2	2	2	2	4
TCGA.24.1563	TCGA	1	1	1	1	1	1
TCGA.13.0758	TCGA	1	3	3	1	3	3
TCGA.09.0364	TCGA	2	2	2	2	2	2
TCGA.13.0723	TCGA	1	3	3	1	3	3
TCGA.13.0757	TCGA	2	2	2	2	2	2
TCGA.13.0768	TCGA	1	1	1	1	1	1
TCGA.13.0800	TCGA	2	2	2	2	2	2
TCGA.09.0365	TCGA	2	2	2	2	2	2
TCGA.13.0724	TCGA	2	3	4	2	2	4
TCGA.13.0791	TCGA	1	3	4	1	3	4
TCGA.13.0801	TCGA	1	3	3	1	3	3
TCGA.09.0366	TCGA	1	3	3	1	3	3
TCGA.13.0725	TCGA	1	3	1	1	1	3
TCGA.13.0792	TCGA	1	3	3	1	3	4
TCGA.13.0802	TCGA	2	2	2	2	2	2
TCGA.09.0367	TCGA	1	3	4	1	3	4
TCGA.13.0793	TCGA	1	1	1	1	1	4
TCGA.13.0803	TCGA	1	3	4	1	3	4
TCGA.09.0369	TCGA	2	2	2	2	2	2
TCGA.13.0727	TCGA	2	2	4	2	2	4
TCGA.13.0762	TCGA	2	2	4	2	2	4
TCGA.13.0794	TCGA	2	2	2	2	2	2
TCGA.13.0804	TCGA	1	3	4	1	3	4
TCGA.13.0714	TCGA	1	1	1	1	1	1
TCGA.13.0730	TCGA	2	2	2	2	2	2
TCGA.13.0795	TCGA	1	3	3	1	3	4
TCGA.13.0805	TCGA	1	1	1	1	1	3
TCGA.13.0717	TCGA	2	2	2	2	2	2
TCGA.13.0765	TCGA	1	3	4	1	3	4
TCGA.13.0797	TCGA	1	3	4	1	3	4
TCGA.13.0720	TCGA	1	3	4	1	3	4
TCGA.13.0755	TCGA	1	3	3	1	3	4
TCGA.13.0799	TCGA	2	2	4	2	2	2
TCGA.13.0766	TCGA	2	3	4	2	2	2
TCGA.13.0764	TCGA	1	3	3	1	3	3
TCGA.13.0761	TCGA	1	1	1	1	1	4
TCGA.25.1312	TCGA	2	2	4	2	2	2
TCGA.25.1320	TCGA	1	1	1	1	1	1
TCGA.25.1329	TCGA	1	1	1	1	1	1
TCGA.04.1361	TCGA	1	3	4	2	3	4
TCGA.13.0894	TCGA	1	1	1	1	1	1
TCGA.13.1407	TCGA	2	2	2	2	2	2
TCGA.25.1313	TCGA	1	3	3	1	3	4
TCGA.25.1321	TCGA	2	3	4	2	3	4
TCGA.04.1348	TCGA	1	3	3	1	3	3
TCGA.04.1362	TCGA	2	3	4	2	3	4
TCGA.13.0900	TCGA	1	1	1	1	1	1
TCGA.25.1314	TCGA	1	3	4	1	3	4
TCGA.25.1322	TCGA	1	3	3	1	3	3
TCGA.04.1349	TCGA	1	3	4	1	3	4
TCGA.04.1364	TCGA	2	2	2	2	2	2
TCGA.13.0901	TCGA	2	2	4	2	2	2
TCGA.13.1409	TCGA	2	2	2	2	2	2
TCGA.25.1315	TCGA	2	2	2	2	2	2
TCGA.25.1323	TCGA	2	2	2	2	2	2
TCGA.04.1350	TCGA	2	2	2	2	2	2
TCGA.04.1365	TCGA	1	3	3	1	3	3
TCGA.13.0905	TCGA	1	3	4	2	3	4
TCGA.25.1318	TCGA	1	3	4	1	1	4
TCGA.25.1326	TCGA	1	1	1	1	1	3
TCGA.04.1357	TCGA	1	3	3	1	3	3
TCGA.13.0884	TCGA	1	3	4	1	3	4
TCGA.13.1404	TCGA	1	3	1	1	1	1
TCGA.24.1413	TCGA	2	3	4	2	3	4
TCGA.25.1319	TCGA	2	3	4	2	3	2
TCGA.25.1328	TCGA	1	1	1	1	1	1
TCGA.04.1360	TCGA	2	2	2	2	2	2
TCGA.13.0893	TCGA	1	3	3	1	3	4
TCGA.13.1405	TCGA	1	1	1	1	1	1
TCGA.25.1316	TCGA	2	2	2	2	2	2
TCGA.25.1324	TCGA	2	2	2	2	2	2
TCGA.04.1351	TCGA	2	2	2	2	2	2
TCGA.04.1367	TCGA	2	3	4	2	3	4
TCGA.13.0908	TCGA	1	1	1	1	1	1
TCGA.13.1411	TCGA	1	1	1	1	1	1
TCGA.25.1317	TCGA	2	2	2	2	2	1
TCGA.25.1325	TCGA	2	3	4	2	3	2
TCGA.04.1356	TCGA	2	2	4	2	2	4
TCGA.04.1371	TCGA	2	2	2	2	2	2
TCGA.13.1403	TCGA	1	3	4	1	3	4
TCGA.13.1412	TCGA	1	1	1	1	1	1
TCGA.13.1408	TCGA	1	1	1	1	1	1
TCGA.09.2043	TCGA	1	3	4	1	3	4
TCGA.24.2262	TCGA	1	1	1	1	1	3
TCGA.25.2393	TCGA	2	2	2	2	2	2
TCGA.24.2267	TCGA	1	3	3	1	3	3
TCGA.24.2295	TCGA	2	2	2	2	2	2
TCGA.25.2396	TCGA	1	3	3	1	3	3
TCGA.25.2409	TCGA	1	1	1	1	1	4
TCGA.24.2297	TCGA	2	3	4	2	2	4
TCGA.25.2397	TCGA	1	3	4	2	3	4
TCGA.09.2049	TCGA	2	2	2	2	2	2
TCGA.24.2280	TCGA	1	1	1	2	1	1
TCGA.25.2398	TCGA	1	1	1	1	1	1
TCGA.29.2425	TCGA	2	2	2	2	2	2
TCGA.09.2050	TCGA	2	2	2	2	2	2
TCGA.25.2042	TCGA	1	1	1	1	1	1
TCGA.25.2399	TCGA	1	1	1	1	1	3
TCGA.29.2427	TCGA	1	3	3	1	3	3
TCGA.59.2355	TCGA	1	3	4	1	3	4
TCGA.24.2288	TCGA	1	1	1	1	1	3
TCGA.25.2400	TCGA	2	2	4	2	2	2
TCGA.59.2363	TCGA	2	2	2	2	2	2
TCGA.09.2055	TCGA	2	3	4	2	3	2
TCGA.25.2391	TCGA	1	3	4	1	3	4
TCGA.25.2401	TCGA	1	1	1	1	1	3
TCGA.59.2348	TCGA	1	3	4	1	3	4
TCGA.09.2053	TCGA	2	2	4	2	2	2
TCGA.23.2084	TCGA	1	3	3	1	3	3
TCGA.24.2254	TCGA	1	1	1	2	2	1
TCGA.61.2002	TCGA	1	1	1	1	1	3
TCGA.61.2087	TCGA	1	3	3	1	3	4
TCGA.61.2101	TCGA	1	1	1	2	2	1
TCGA.09.2054	TCGA	2	2	2	2	2	2
TCGA.24.2019	TCGA	2	3	4	2	2	2
TCGA.24.2260	TCGA	2	2	4	2	2	2
TCGA.61.2088	TCGA	2	2	2	2	2	2
TCGA.61.2009	TCGA	1	1	1	1	1	1
TCGA.09.2056	TCGA	1	3	3	1	3	4
TCGA.24.2024	TCGA	1	1	1	2	1	1
TCGA.24.2261	TCGA	1	3	3	1	3	3
TCGA.61.2008	TCGA	1	3	4	1	1	1
TCGA.61.2092	TCGA	2	3	4	2	3	2
TCGA.61.2104	TCGA	1	3	3	1	3	4
TCGA.23.2072	TCGA	1	3	4	1	2	4
TCGA.24.2030	TCGA	2	2	2	2	2	2
TCGA.61.1734	TCGA	2	3	4	2	3	4
TCGA.61.2018	TCGA	1	3	3	1	3	3
TCGA.23.2077	TCGA	1	3	4	2	3	4
TCGA.24.2033	TCGA	1	1	4	2	2	1
TCGA.61.1736	TCGA	1	3	4	1	3	4
TCGA.61.2012	TCGA	1	3	3	1	1	3
TCGA.61.2095	TCGA	1	1	1	1	1	1
TCGA.23.2078	TCGA	1	1	1	1	1	1
TCGA.24.2035	TCGA	1	1	1	1	1	1
TCGA.61.1995	TCGA	1	3	4	2	3	4
TCGA.61.2016	TCGA	1	3	4	1	3	4
TCGA.61.2096	TCGA	2	2	4	2	2	2
TCGA.61.2000	TCGA	1	3	3	1	3	3
TCGA.23.2079	TCGA	1	3	3	1	3	3
TCGA.24.2036	TCGA	2	2	2	2	2	2
TCGA.61.1998	TCGA	1	1	1	1	1	1
TCGA.61.2097	TCGA	1	3	1	1	1	4
TCGA.61.2113	TCGA	1	1	1	1	1	1
TCGA.23.2081	TCGA	1	3	4	1	1	4
TCGA.61.2094	TCGA	1	3	3	1	3	3
TCGA.61.2098	TCGA	2	2	2	2	2	2
TCGA.61.2109	TCGA	1	3	4	2	3	4
TCGA.61.2102	TCGA	2	2	2	2	2	2
TCGA.61.2003	TCGA	1	1	1	1	1	1
TCGA.61.2111	TCGA	2	2	2	2	2	2
TCGA.04.1654	TCGA	1	3	4	1	3	4
TCGA.24.2020	TCGA	2	2	2	2	2	2
TCGA.25.1878	TCGA	1	3	3	1	3	3
TCGA.31.1951	TCGA	1	1	1	1	1	1
TCGA.24.2023	TCGA	1	3	4	1	3	4
TCGA.30.1853	TCGA	2	2	2	2	2	2
TCGA.30.1880	TCGA	1	3	4	1	3	4
TCGA.31.1953	TCGA	1	1	3	1	1	3
TCGA.61.1724	TCGA	1	3	4	1	3	4
TCGA.24.1920	TCGA	2	3	4	2	2	2
TCGA.24.2026	TCGA	1	3	3	1	3	3
TCGA.30.1859	TCGA	2	2	4	2	2	4
TCGA.30.1887	TCGA	1	1	1	1	1	3
TCGA.61.1728	TCGA	2	3	4	2	2	4
TCGA.24.1923	TCGA	2	2	4	2	2	1
TCGA.24.2027	TCGA	2	2	2	2	2	2
TCGA.30.1860	TCGA	1	3	3	1	3	3
TCGA.30.1891	TCGA	1	1	1	1	1	1
TCGA.31.1956	TCGA	1	1	1	1	1	3
TCGA.61.1743	TCGA	2	2	4	2	2	2
TCGA.24.1924	TCGA	1	3	3	1	3	3
TCGA.24.2029	TCGA	1	1	1	1	1	3
TCGA.30.1861	TCGA	1	1	1	1	1	1
TCGA.30.1892	TCGA	1	1	1	1	1	1
TCGA.31.1959	TCGA	1	1	1	1	1	1
TCGA.61.1917	TCGA	1	3	3	1	2	3
TCGA.25.1870	TCGA	2	2	4	2	2	4
TCGA.30.1862	TCGA	1	1	1	1	1	1
TCGA.31.1944	TCGA	1	3	1	1	1	4
TCGA.57.1992	TCGA	2	2	2	2	2	2
TCGA.61.1918	TCGA	1	3	4	1	3	4
TCGA.24.1928	TCGA	1	1	1	1	1	1
TCGA.25.1871	TCGA	2	2	2	2	2	2
TCGA.30.1866	TCGA	2	3	4	2	3	2
TCGA.31.1946	TCGA	1	1	1	1	1	3
TCGA.57.1993	TCGA	2	3	4	2	3	4
TCGA.61.1919	TCGA	1	1	1	1	1	3
TCGA.24.1930	TCGA	1	1	3	1	1	3
TCGA.25.1877	TCGA	2	2	2	2	2	2
TCGA.31.1950	TCGA	1	3	3	1	3	4
TCGA.04.1517	TCGA	2	2	4	2	2	4
TCGA.24.1556	TCGA	1	3	3	1	3	3
TCGA.36.1571	TCGA	2	2	2	2	2	2
TCGA.57.1582	TCGA	2	2	4	2	2	2
TCGA.25.1628	TCGA	1	1	1	1	1	1
TCGA.25.1634	TCGA	2	2	2	2	2	2
TCGA.36.1576	TCGA	1	1	1	1	1	1
TCGA.24.1557	TCGA	2	3	4	2	3	4
TCGA.09.1659	TCGA	1	3	4	1	3	4
TCGA.25.1625	TCGA	1	3	1	1	1	4
TCGA.09.1661	TCGA	2	2	2	2	2	2
TCGA.09.1662	TCGA	1	3	4	1	3	4
TCGA.04.1525	TCGA	2	3	4	2	3	4
TCGA.24.1558	TCGA	2	2	4	2	2	2
TCGA.36.1575	TCGA	2	2	2	2	2	2
TCGA.57.1584	TCGA	2	3	4	2	3	4
TCGA.25.1631	TCGA	2	3	4	2	2	4
TCGA.09.1665	TCGA	2	3	4	2	3	4
TCGA.04.1536	TCGA	2	3	4	2	3	4
TCGA.36.1578	TCGA	1	3	3	1	3	4
TCGA.25.1627	TCGA	2	2	4	2	2	2
TCGA.04.1519	TCGA	2	2	2	2	2	4
TCGA.25.1630	TCGA	1	3	3	1	1	3
TCGA.24.1560	TCGA	2	2	4	2	2	2
TCGA.24.1544	TCGA	2	2	2	2	2	2
TCGA.24.1567	TCGA	2	2	2	2	2	2
TCGA.36.1577	TCGA	2	2	2	2	2	2
TCGA.25.1623	TCGA	1	1	1	1	1	1
TCGA.25.1633	TCGA	1	1	1	1	1	1
TCGA.09.1667	TCGA	1	3	3	1	3	3
TCGA.24.1545	TCGA	1	1	1	1	1	1
TCGA.36.1568	TCGA	1	3	4	1	1	4
TCGA.57.1583	TCGA	2	2	4	2	2	2
TCGA.36.1581	TCGA	1	3	3	1	3	3
TCGA.09.1666	TCGA	1	3	4	1	3	4
TCGA.25.1632	TCGA	2	2	2	2	2	2
TCGA.24.1546	TCGA	1	1	1	1	1	1
TCGA.36.1569	TCGA	1	1	1	1	1	1
TCGA.36.1580	TCGA	1	1	1	1	1	1
TCGA.25.1626	TCGA	1	1	1	1	1	1
TCGA.25.1635	TCGA	1	1	1	1	1	1
TCGA.09.1669	TCGA	2	2	2	2	2	2
TCGA.24.1548	TCGA	2	2	4	2	3	2
TCGA.36.1570	TCGA	2	3	4	2	3	4
TCGA.57.1585	TCGA	1	1	1	1	1	1
TCGA.09.1668	TCGA	1	1	3	1	1	3
TCGA.36.1574	TCGA	1	3	3	1	3	3
TCGA.29.2434	TCGA	2	2	2	2	2	2
TCGA.23.2643	TCGA	2	2	2	2	2	2
TCGA.29.2436	TCGA	1	3	3	1	3	3
TCGA.23.2645	TCGA	1	3	3	1	1	3
TCGA.42.2582	TCGA	2	2	2	2	2	2
TCGA.13.2059	TCGA	1	1	1	2	1	1
TCGA.36.2530	TCGA	1	1	1	1	1	1
TCGA.36.2542	TCGA	2	2	2	2	2	2
TCGA.42.2587	TCGA	2	2	2	2	2	2
TCGA.23.2649	TCGA	1	1	1	1	1	3
TCGA.36.2543	TCGA	1	3	3	1	3	3
TCGA.59.2372	TCGA	1	3	3	1	3	3
TCGA.13.2065	TCGA	1	1	1	1	1	3
TCGA.29.2429	TCGA	2	2	2	2	2	2
TCGA.36.2533	TCGA	2	2	4	2	2	2
TCGA.42.2589	TCGA	2	3	4	2	3	2
TCGA.29.2431	TCGA	2	3	4	2	3	2
TCGA.36.2534	TCGA	1	3	4	1	3	4
TCGA.36.2545	TCGA	1	3	3	1	3	3
TCGA.61.2612	TCGA	1	3	4	2	3	4
TCGA.23.1114	TCGA	2	2	2	2	2	2
TCGA.29.1691	TCGA	2	3	3	2	2	2
TCGA.29.1701	TCGA	1	1	3	1	1	3
TCGA.30.1718	TCGA	1	1	1	1	1	3
TCGA.29.1771	TCGA	1	3	4	1	3	4
TCGA.57.1586	TCGA	2	3	4	2	2	4
TCGA.20.1683	TCGA	2	2	2	2	2	2
TCGA.29.1693	TCGA	1	1	1	1	1	1
TCGA.29.1702	TCGA	2	2	2	2	2	2
TCGA.29.1761	TCGA	1	3	3	1	3	3
TCGA.29.1781	TCGA	1	3	3	1	3	3
TCGA.04.1655	TCGA	2	2	2	2	2	2
TCGA.20.1684	TCGA	2	2	2	2	2	2
TCGA.29.1703	TCGA	2	3	4	2	2	4
TCGA.29.1762	TCGA	2	2	2	2	2	2
TCGA.29.1783	TCGA	1	1	1	1	1	1
TCGA.09.1670	TCGA	2	3	4	2	3	4
TCGA.20.1685	TCGA	2	3	4	2	3	4
TCGA.29.1695	TCGA	1	1	1	1	1	3
TCGA.29.1705	TCGA	1	1	1	1	1	1
TCGA.29.1763	TCGA	2	2	4	2	2	2
TCGA.29.1784	TCGA	1	3	3	1	3	3
TCGA.20.1686	TCGA	2	3	4	2	2	2
TCGA.29.1696	TCGA	2	3	4	2	3	4
TCGA.29.1707	TCGA	1	3	3	1	3	3
TCGA.29.1764	TCGA	1	1	1	1	1	1
TCGA.29.1785	TCGA	1	3	3	1	3	3
TCGA.09.1673	TCGA	2	2	2	2	2	2
TCGA.20.1687	TCGA	1	3	4	1	1	4
TCGA.29.1697	TCGA	2	2	2	2	2	2
TCGA.29.1710	TCGA	1	1	1	1	1	3
TCGA.29.1766	TCGA	1	1	1	1	1	1
TCGA.23.1809	TCGA	2	2	2	2	2	2
TCGA.09.1674	TCGA	2	2	2	2	2	2
TCGA.29.1688	TCGA	1	3	3	1	3	3
TCGA.29.1698	TCGA	1	1	1	1	1	1
TCGA.29.1711	TCGA	1	3	3	1	1	3
TCGA.29.1768	TCGA	1	1	1	1	1	1
TCGA.24.1847	TCGA	1	3	3	1	3	3
TCGA.09.1675	TCGA	2	3	4	2	3	4
TCGA.29.1690	TCGA	1	1	1	1	1	1
TCGA.29.1699	TCGA	1	3	3	1	3	3
TCGA.30.1714	TCGA	2	2	4	2	2	2
TCGA.29.1770	TCGA	1	1	1	1	1	1
TCGA.04.1638	TCGA	2	2	4	2	2	4
TCGA.30.1856	TCGA	1	3	3	1	3	3
TCGA.61.1738	TCGA	1	3	3	1	3	3
TCGA.29.1778	TCGA	1	3	4	2	3	4
TCGA.24.1849	TCGA	1	1	1	1	1	1
TCGA.61.1906	TCGA	1	3	4	1	3	4
TCGA.04.1646	TCGA	2	2	2	2	2	2
TCGA.30.1857	TCGA	1	1	1	1	1	1
TCGA.61.1740	TCGA	1	3	3	1	3	3
TCGA.23.1029	TCGA	2	3	4	2	3	4
TCGA.24.1850	TCGA	1	1	1	2	1	2
TCGA.61.1907	TCGA	1	3	3	1	3	3
TCGA.04.1648	TCGA	2	3	4	2	3	4
TCGA.61.1722	TCGA	1	1	3	1	1	3
TCGA.61.1741	TCGA	2	2	2	2	2	2
TCGA.23.1111	TCGA	2	2	4	2	2	4
TCGA.61.1895	TCGA	1	1	3	1	1	3
TCGA.61.1910	TCGA	2	3	4	2	3	4
TCGA.04.1649	TCGA	2	3	4	2	3	4
TCGA.61.1725	TCGA	1	1	1	1	1	3
TCGA.29.1769	TCGA	1	1	1	1	1	3
TCGA.24.1842	TCGA	1	3	3	1	3	3
TCGA.61.1899	TCGA	2	3	4	2	3	4
TCGA.61.1911	TCGA	1	3	3	1	3	3
TCGA.04.1651	TCGA	2	3	4	2	3	4
TCGA.61.1727	TCGA	1	3	3	1	3	3
TCGA.29.1774	TCGA	2	2	2	2	2	2
TCGA.24.1843	TCGA	1	3	3	1	3	3
TCGA.61.1900	TCGA	2	2	2	2	2	2
TCGA.61.1913	TCGA	1	3	3	1	3	3
TCGA.04.1652	TCGA	2	2	4	2	2	4
TCGA.61.1730	TCGA	2	2	2	2	2	2
TCGA.29.1775	TCGA	2	2	4	2	2	2
TCGA.24.1844	TCGA	2	2	4	2	2	2
TCGA.61.1901	TCGA	1	3	4	1	3	4
TCGA.61.1914	TCGA	1	3	3	1	3	3
TCGA.61.1733	TCGA	1	1	1	2	2	1
TCGA.29.1776	TCGA	1	1	1	1	1	4
TCGA.24.1845	TCGA	2	3	4	2	3	4
TCGA.61.1903	TCGA	1	3	3	1	3	3
TCGA.61.1915	TCGA	1	3	3	1	3	4
TCGA.30.1855	TCGA	1	1	1	1	1	1
TCGA.61.1737	TCGA	1	1	1	1	1	1
TCGA.29.1777	TCGA	1	1	1	1	1	3
TCGA.24.1846	TCGA	1	3	3	1	3	3
TCGA.61.1904	TCGA	1	3	4	1	3	4
TCGA.13.0807	TCGA	1	1	1	1	1	1
TCGA.13.0891	TCGA	2	3	4	2	3	4
TCGA.13.0912	TCGA	2	2	4	2	2	4
TCGA.13.0923	TCGA	2	3	4	2	3	4
TCGA.10.0934	TCGA	2	2	4	2	3	4
TCGA.13.0883	TCGA	2	3	4	2	2	4
TCGA.13.0897	TCGA	1	1	1	1	1	3
TCGA.13.0913	TCGA	2	2	2	2	2	2
TCGA.13.0924	TCGA	1	3	3	1	1	3
TCGA.10.0935	TCGA	2	2	2	2	2	2
TCGA.13.0885	TCGA	1	3	3	1	3	3
TCGA.13.0899	TCGA	2	2	4	2	2	2
TCGA.10.0926	TCGA	2	2	2	2	2	2
TCGA.10.0936	TCGA	2	3	4	2	3	4
TCGA.13.0886	TCGA	1	1	1	1	1	1
TCGA.13.0916	TCGA	2	3	3	2	3	2
TCGA.10.0927	TCGA	2	2	2	2	2	2
TCGA.10.0937	TCGA	1	3	4	1	3	4
TCGA.13.0887	TCGA	2	3	4	2	3	4
TCGA.13.0904	TCGA	2	3	4	2	3	4
TCGA.13.0919	TCGA	1	1	1	1	1	1
TCGA.10.0928	TCGA	2	2	2	2	2	2
TCGA.10.0938	TCGA	2	2	2	2	2	2
TCGA.13.0888	TCGA	2	2	2	2	2	2
TCGA.13.0906	TCGA	2	2	2	2	2	2
TCGA.13.0920	TCGA	2	2	2	2	2	2
TCGA.10.0930	TCGA	1	1	1	1	1	1
TCGA.24.0966	TCGA	2	3	4	2	3	4
TCGA.13.0910	TCGA	2	3	4	2	2	2
TCGA.13.0921	TCGA	2	3	4	2	3	4
TCGA.10.0931	TCGA	2	3	4	2	3	4
TCGA.13.0890	TCGA	1	1	1	1	1	1
TCGA.13.0911	TCGA	1	1	1	1	1	3
TCGA.10.0933	TCGA	2	2	2	2	2	2
TCGA.24.0980	TCGA	1	3	3	1	3	4
TCGA.13.0903	TCGA	1	3	4	1	3	4
TCGA.24.1416	TCGA	2	3	4	2	3	4
TCGA.24.1427	TCGA	1	1	1	1	1	1
TCGA.24.1464	TCGA	2	3	4	2	3	4
TCGA.13.1484	TCGA	1	3	3	1	3	3
TCGA.13.1495	TCGA	2	3	4	2	2	4
TCGA.13.1505	TCGA	1	1	1	2	1	1
TCGA.24.1417	TCGA	1	1	3	1	1	3
TCGA.24.1428	TCGA	1	3	3	1	3	3
TCGA.24.1466	TCGA	2	3	4	2	3	4
TCGA.13.1485	TCGA	1	1	1	1	1	1
TCGA.13.1496	TCGA	1	3	3	1	3	3
TCGA.13.1506	TCGA	2	3	3	2	3	2
TCGA.24.1418	TCGA	1	1	1	1	1	1
TCGA.24.1430	TCGA	2	2	2	2	2	2
TCGA.24.1467	TCGA	2	3	4	2	3	4
TCGA.13.1497	TCGA	1	3	3	1	3	3
TCGA.13.1507	TCGA	1	1	3	1	1	3
TCGA.24.1419	TCGA	2	2	2	2	2	2
TCGA.24.1431	TCGA	2	3	4	1	3	4
TCGA.13.1477	TCGA	2	2	2	2	2	1
TCGA.13.1488	TCGA	1	3	3	1	3	3
TCGA.13.1498	TCGA	1	3	3	1	3	4
TCGA.13.1509	TCGA	1	1	1	1	1	1
TCGA.24.1422	TCGA	1	1	1	1	1	1
TCGA.24.1434	TCGA	1	1	1	1	1	1
TCGA.13.1489	TCGA	2	2	4	2	2	2
TCGA.13.1499	TCGA	1	1	1	1	1	1
TCGA.13.1510	TCGA	2	3	4	2	3	4
TCGA.24.1423	TCGA	1	3	4	2	3	4
TCGA.24.1435	TCGA	1	1	1	1	1	3
TCGA.13.1481	TCGA	1	1	1	1	1	1
TCGA.13.1491	TCGA	2	2	4	2	2	2
TCGA.13.1500	TCGA	1	3	4	1	3	4
TCGA.13.1511	TCGA	1	3	4	1	1	4
TCGA.24.1424	TCGA	2	2	2	2	2	2
TCGA.24.1436	TCGA	1	3	3	1	3	4
TCGA.13.1482	TCGA	1	3	4	2	2	4
TCGA.13.1492	TCGA	2	2	2	2	2	2
TCGA.13.1501	TCGA	1	1	1	2	2	1
TCGA.13.1512	TCGA	1	1	1	1	1	3
TCGA.24.1426	TCGA	2	2	2	2	2	2
TCGA.24.1463	TCGA	1	1	1	1	1	1
TCGA.13.1483	TCGA	1	1	1	1	1	1
TCGA.13.1494	TCGA	1	1	1	1	1	1
TCGA.13.1504	TCGA	1	1	1	1	1	1
TCGA.29.1692	TCGA	1	1	1	1	1	3
TCGA.13.1817	TCGA	1	3	3	1	3	3
TCGA.61.1916	TCGA	1	3	4	2	3	4
X4025	Mayo	1	3	3	1	3	3
X4028	Mayo	2	3	4	2	3	4
X4029	Mayo	2	2	1	2	2	2
X4030	Mayo	2	3	4	2	3	4
X4031	Mayo	2	2	4	2	2	4
X4032	Mayo	1	1	1	1	1	1
X4042	Mayo	1	1	1	1	1	1
X4043	Mayo	2	3	4	2	3	4
X4044	Mayo	1	1	1	1	1	1
X4046	Mayo	2	2	2	2	2	2
X4047	Mayo	1	1	3	1	3	3
X4048	Mayo	1	1	1	1	1	1
X4049	Mayo	2	3	4	2	3	4
X4051	Mayo	2	3	4	2	2	4
X4052	Mayo	2	2	4	2	2	2
X4053	Mayo	1	1	1	1	1	1
X4054	Mayo	2	2	2	2	2	2
X4055	Mayo	2	3	4	2	2	2
X4056	Mayo	1	1	1	1	1	4
X4057	Mayo	2	2	2	2	2	2
X4059	Mayo	1	1	1	2	2	1
X4063	Mayo	2	3	4	2	2	4
X4065	Mayo	1	3	3	1	3	3
X4067	Mayo	2	2	4	2	2	2
X4069	Mayo	1	1	1	1	1	2
X4070	Mayo	2	2	2	2	2	2
X4072	Mayo	2	2	2	2	2	2
X4073	Mayo	2	3	4	2	2	4
X4074	Mayo	2	2	2	2	2	2
X4075	Mayo	2	3	4	2	3	4
X4076	Mayo	2	2	2	2	2	2
X4077	Mayo	2	3	4	2	2	4
X4078	Mayo	2	3	4	2	3	4
X4079	Mayo	1	1	1	1	1	1
X4080	Mayo	2	2	4	2	2	4
X4081	Mayo	2	3	4	2	2	4
X4082	Mayo	1	1	1	1	1	4
X4083	Mayo	2	3	4	2	3	4
X4084	Mayo	1	3	4	2	3	4
X4085	Mayo	2	3	4	2	2	4
X4086	Mayo	1	3	3	1	3	3
X4087	Mayo	1	3	4	1	3	4
X4088	Mayo	2	3	3	2	3	3
X4089	Mayo	2	2	2	2	2	2
X4090	Mayo	1	1	3	1	3	3
X4091	Mayo	2	2	2	2	2	2
X4092	Mayo	2	2	2	2	2	2
X4093	Mayo	2	3	4	2	3	4
X4094	Mayo	1	1	1	1	1	4
X4095	Mayo	2	3	4	2	3	4
X4096	Mayo	2	2	4	2	2	4
X4097	Mayo	1	3	3	1	3	3
X4098	Mayo	1	3	3	1	3	3
X4099	Mayo	1	3	3	1	3	3
X4100	Mayo	1	3	3	1	3	3
X4101	Mayo	2	2	2	2	2	2
X4102	Mayo	1	1	1	1	1	1
X4103	Mayo	1	1	1	1	1	1
X4104	Mayo	1	1	1	1	1	1
X4105	Mayo	2	2	2	2	2	2
X4106	Mayo	1	3	3	1	3	3
X4107	Mayo	1	1	1	1	1	1
X4108	Mayo	1	1	1	1	1	1
X4109	Mayo	2	3	4	2	2	4
X4110	Mayo	2	2	2	2	2	2
X4111	Mayo	2	3	4	2	3	4
X4112	Mayo	2	3	4	2	3	4
X4113	Mayo	2	2	2	2	2	2
X4114	Mayo	2	2	1	2	2	2
X4115	Mayo	1	1	1	1	1	1
X4116	Mayo	1	3	3	1	3	3
X4117	Mayo	2	2	2	2	2	2
X4118	Mayo	1	1	1	1	1	1
X4119	Mayo	1	1	1	1	3	1
X4120	Mayo	1	1	1	1	1	4
X4122	Mayo	1	1	1	1	1	1
X4123	Mayo	2	2	4	2	2	4
X4124	Mayo	2	2	4	2	2	4
X4125	Mayo	2	3	3	2	2	2
X4126	Mayo	1	3	3	1	3	3
X4127	Mayo	1	1	1	2	2	2
X4128	Mayo	2	3	4	2	2	4
X4129	Mayo	2	2	2	2	2	2
X4132	Mayo	2	3	4	2	2	4
X4133	Mayo	1	1	1	1	1	1
X4134	Mayo	2	2	2	2	2	2
X4135	Mayo	2	2	2	2	2	2
X4137	Mayo	1	1	1	1	1	1
X4138	Mayo	2	2	2	2	2	2
X4139	Mayo	1	1	3	1	3	3
X4140	Mayo	2	3	4	2	2	4
X4141	Mayo	2	2	2	2	2	2
X4142	Mayo	1	1	1	1	1	1
X4143	Mayo	1	3	3	1	3	3
X4144	Mayo	1	1	1	1	1	1
X4145	Mayo	1	3	3	1	3	3
X4146	Mayo	1	1	1	1	1	1
X4147	Mayo	1	3	3	1	3	3
X4149	Mayo	2	2	2	2	2	2
X4150	Mayo	2	2	2	2	2	2
X4151	Mayo	1	1	3	1	3	3
X4152	Mayo	2	2	2	2	2	2
X4153	Mayo	1	1	1	1	1	1
X4154	Mayo	2	2	2	2	2	2
X4155	Mayo	1	1	1	1	1	1
X4156	Mayo	1	1	3	1	1	1
X4157	Mayo	1	3	3	1	3	3
X4158	Mayo	1	1	1	1	1	1
X4159	Mayo	2	2	4	2	2	4
X4161	Mayo	1	3	3	1	3	3
X4162	Mayo	2	3	4	2	3	4
X4163	Mayo	1	1	1	1	1	1
X4164	Mayo	2	2	2	2	2	2
X4165	Mayo	2	3	4	2	3	4
X4166	Mayo	1	3	3	1	3	3
X4167	Mayo	2	2	4	2	2	4
X4168	Mayo	2	2	2	2	2	2
X4169	Mayo	1	3	3	1	3	3
X4170	Mayo	2	2	4	2	2	4
X4171	Mayo	1	1	1	1	1	1
X4172	Mayo	1	1	1	1	1	2
X4173	Mayo	2	3	4	2	3	4
X4174	Mayo	1	1	3	1	1	1
X4175	Mayo	2	2	2	2	2	2
X4176	Mayo	2	3	4	2	3	3
X4177	Mayo	1	3	3	2	3	3
X4178	Mayo	2	2	2	2	2	2
X4179	Mayo	1	1	1	1	1	1
X4180	Mayo	1	1	1	1	1	1
X4181	Mayo	2	2	2	2	2	2
X4184	Mayo	1	1	3	1	3	3
X4185	Mayo	2	2	2	2	2	2
X4186	Mayo	1	1	1	1	1	1
X4187	Mayo	2	3	4	2	3	4
X4189	Mayo	1	1	1	1	1	1
X4190	Mayo	1	3	4	1	3	4
X4191	Mayo	1	1	1	1	1	1
X4192	Mayo	1	3	3	1	3	3
X4193	Mayo	1	1	3	1	1	3
X4194	Mayo	2	3	4	2	3	4
X4195	Mayo	2	2	2	2	2	2
X4196	Mayo	1	1	1	1	1	4
X4197	Mayo	2	2	2	2	2	2
X4198	Mayo	2	2	2	2	2	2
X4199	Mayo	2	3	4	2	3	4
X4200	Mayo	1	3	3	1	3	3
X4201	Mayo	1	1	1	1	1	1
X4202	Mayo	1	1	1	1	1	1
X4203	Mayo	1	1	1	1	1	1
X4204	Mayo	1	1	3	1	3	3
X4205	Mayo	2	2	2	2	2	2
X4206	Mayo	1	1	1	1	1	1
X4208	Mayo	1	1	1	1	1	1
X4209	Mayo	2	2	2	2	2	2
X4213	Mayo	1	3	3	1	3	3
X4214	Mayo	2	2	2	2	2	2
X4215	Mayo	2	3	4	2	3	4
X4216	Mayo	2	3	4	2	2	4
X4218	Mayo	1	1	1	1	1	1
X4219	Mayo	1	1	1	1	1	1
X4220	Mayo	1	1	3	1	3	3
X4221	Mayo	2	2	2	2	2	2
X4225	Mayo	1	1	3	1	3	1
X4226	Mayo	2	2	2	2	2	2
X4227	Mayo	2	3	4	2	2	4
X4228	Mayo	1	3	3	1	3	3
X4229	Mayo	1	3	3	1	3	3
X4230	Mayo	1	3	4	2	3	3
X4236	Mayo	1	3	3	1	3	3
X4237	Mayo	1	1	1	1	1	4
X4238	Mayo	2	2	2	2	2	2
X4239	Mayo	2	2	4	2	2	2
X4240	Mayo	2	2	2	2	2	2
X4241	Mayo	1	3	4	2	1	4
X4243	Mayo	2	2	2	2	2	2
X4274	Mayo	2	3	4	2	3	4
X1133902531	Mayo	2	3	4	2	3	4
X1133902556	Mayo	1	3	3	1	3	3
X1133902693	Mayo	1	3	3	1	3	3
X1133902744	Mayo	2	3	4	2	3	3
X1133902804	Mayo	1	3	3	1	3	3
X1133902607	Mayo	2	3	4	1	3	3
X1133902579	Mayo	1	3	3	1	3	3
X1133902987	Mayo	2	3	3	2	3	3
X1133902696	Mayo	2	3	4	2	3	2
X1133902976	Mayo	1	3	3	1	3	3
X1133902587	Mayo	2	3	4	2	3	4
X1133902731	Mayo	2	3	4	2	3	2
X1133902507	Mayo	1	3	3	1	3	3
X1133902773	Mayo	2	3	4	2	2	4
X1133902735	Mayo	2	2	4	2	2	4
X1133902551	Mayo	1	3	3	1	3	3
X1133902671	Mayo	1	1	3	1	3	3
X1133902647	Mayo	1	1	3	1	3	3
X1133902711	Mayo	1	1	3	1	3	3
X1133902651	Mayo	1	1	3	1	3	3
X1133903011	Mayo	1	1	3	1	3	3
X1133902683	Mayo	1	1	1	1	1	1
X1133902836	Mayo	1	1	1	1	1	1
X1133902699	Mayo	1	1	1	1	1	1
X1133902676	Mayo	1	3	1	1	3	4
X1133902707	Mayo	1	1	1	1	3	1
X1133902999	Mayo	1	1	3	1	3	3
X1133902611	Mayo	1	1	1	1	1	1
X1133902595	Mayo	1	1	1	2	2	2
X1133902575	Mayo	1	3	1	2	3	4
X1133902563	Mayo	1	1	1	1	1	1
X1133902843	Mayo	1	1	1	2	2	1
X1133902963	Mayo	1	3	3	1	3	3
X1133903015	Mayo	1	1	3	1	1	1
X1133902827	Mayo	2	2	2	2	2	2
X1133902900	Mayo	1	1	1	1	1	1
X1133902928	Mayo	1	1	1	1	1	1
X1133902808	Mayo	2	2	4	2	2	4
X1133902903	Mayo	1	3	4	1	3	4
X1133903031	Mayo	2	3	4	2	2	4
X1133902635	Mayo	2	2	1	2	2	4
X1133902567	Mayo	1	1	1	1	1	4
X1133902907	Mayo	1	1	1	2	2	1
X1133902831	Mayo	2	2	1	2	2	4
X1133903007	Mayo	1	1	1	2	2	2
X1133902615	Mayo	2	2	2	2	2	2
X1133902723	Mayo	2	2	2	2	2	2
X1133902967	Mayo	2	2	2	2	2	2
X1133902840	Mayo	2	2	2	2	2	2
X1133903027	Mayo	2	2	2	2	2	2
X1133902779	Mayo	2	2	2	2	2	2
X1133902727	Mayo	2	3	4	2	2	4
X1133902623	Mayo	2	2	4	2	2	4
X1133902655	Mayo	2	2	4	2	2	4
X1133902503	Mayo	2	2	4	2	2	4
X1133902819	Mayo	2	3	4	2	3	4
X1133902939	Mayo	2	3	4	2	3	4
X1133902824	Mayo	1	1	1	1	1	1
X1133903200	Mayo	2	2	2	2	2	2
X1133903235	Mayo	2	2	2	2	2	2
X1133903295	Mayo	2	2	2	2	2	2
X1133903327	Mayo	2	2	2	2	2	2
X1133903167	Mayo	2	2	2	2	2	4
X1133903079	Mayo	2	2	1	2	2	2
X1133903303	Mayo	2	2	2	2	2	2
X1133903363	Mayo	2	2	2	2	2	2
X1133903245	Mayo	1	1	1	2	2	1
X1133903391	Mayo	2	2	2	2	2	2
X1133903359	Mayo	2	2	2	2	2	2
X1133903355	Mayo	2	2	2	2	2	2
X1133903192	Mayo	2	2	2	2	2	2
X1133903495	Mayo	2	2	2	2	2	2
X1133903203	Mayo	2	2	2	2	2	2
X1133903063	Mayo	1	3	1	1	3	4
X1133903240	Mayo	2	3	4	2	2	4
X1133903299	Mayo	2	3	4	2	2	4
X1133903324	Mayo	2	3	4	2	3	4
X1133903468	Mayo	2	2	2	2	2	4
X1133903147	Mayo	2	3	4	2	2	4
X1133903267	Mayo	1	1	1	2	2	4
X1133903083	Mayo	2	3	3	2	3	3
X1133903388	Mayo	2	3	4	2	3	3
X1133903499	Mayo	2	3	4	2	3	4
X1133903315	Mayo	2	2	4	2	2	4
X1133903072	Mayo	2	3	4	2	2	4
X1133903215	Mayo	2	3	4	2	3	4
X1133903068	Mayo	1	3	3	1	3	3
X1133903308	Mayo	1	3	3	1	3	3
X1133903447	Mayo	1	3	3	1	3	3
X1133903451	Mayo	1	3	3	1	3	3
X1133903176	Mayo	1	1	1	1	1	1
X1133903319	Mayo	1	1	3	1	3	3
X1133903479	Mayo	1	1	3	1	3	3
X1133903459	Mayo	1	1	3	1	1	1
X1133903183	Mayo	1	1	3	1	1	1
X1133903251	Mayo	1	1	3	1	3	3
X1133903416	Mayo	1	1	1	1	1	1
X1133903179	Mayo	1	1	2	2	2	2
X1133903211	Mayo	1	1	3	1	3	3
X1133903376	Mayo	2	3	4	2	2	2
X1133903483	Mayo	2	3	4	2	3	4
X1133903284	Mayo	1	1	1	1	1	1
X1133903383	Mayo	1	1	3	1	3	3
X1133903291	Mayo	1	1	1	1	1	1
X1133903312	Mayo	1	1	1	1	1	1
X1133903419	Mayo	1	1	3	1	1	3
X1133903339	Mayo	1	1	3	1	1	1
X1133903487	Mayo	1	1	1	1	1	1
X1133903403	Mayo	1	3	3	2	3	2
X1133903288	Mayo	1	3	3	1	3	3
X1133903087	Mayo	1	3	3	1	3	3
X1133903113	Mayo	1	1	1	1	1	1
X1133903463	Mayo	1	1	1	1	1	1
X1133903455	Mayo	1	1	1	1	1	1
X1133903091	Mayo	1	1	1	1	1	1
X1133903159	Mayo	2	3	4	2	3	4
X1133903259	Mayo	1	1	1	1	1	1
X1133903429	Mayo	1	1	1	1	1	1
X1133903332	Mayo	2	3	4	2	3	4
X1133903151	Mayo	1	1	1	1	1	1
X1133903219	Mayo	1	1	1	1	1	1
X1133903411	Mayo	1	1	1	1	1	4
X1133902411	Mayo	1	1	1	2	2	4
X1133903591	Mayo	2	2	4	2	2	4
X1133903711	Mayo	1	1	1	2	2	2
X1133903632	Mayo	1	1	1	2	2	1
X1133902423	Mayo	2	2	2	2	2	2
X1133903647	Mayo	2	2	2	2	2	2
X1133902475	Mayo	2	2	2	2	2	2
X1133902439	Mayo	2	2	2	2	2	2
X1133902459	Mayo	2	2	2	2	2	2
X1133902487	Mayo	2	2	4	2	2	4
X1133903503	Mayo	2	2	2	2	2	4
X1133903539	Mayo	2	2	2	2	2	2
X1133903567	Mayo	2	2	2	2	2	2
X1133903573	Mayo	1	1	1	1	1	1
X1133903577	Mayo	1	1	1	1	1	1
X1133903583	Mayo	2	2	2	2	2	2
X1133902444	Mayo	2	3	4	2	3	4
X1133902471	Mayo	2	3	4	2	3	4
X1133902483	Mayo	1	3	3	1	3	3
X1133902491	Mayo	1	1	3	1	3	3
X1133902500	Mayo	1	1	1	1	1	1
X1133903512	Mayo	2	3	4	2	3	4
X1133903677	Mayo	2	3	4	2	3	4
X1133903516	Mayo	1	3	4	2	3	4
X1133903533	Mayo	1	3	3	1	3	3
X1133903543	Mayo	1	1	1	1	1	1
X1133903615	Mayo	1	1	1	1	1	1
X1133903596	Mayo	1	3	3	1	3	4
X1133903599	Mayo	1	3	3	1	3	3
X1133903655	Mayo	1	3	3	1	3	3
X1133903659	Mayo	1	3	3	1	3	3
X1133903720	Mayo	1	3	3	1	3	4
X1133903668	Mayo	1	1	1	2	2	2
X1133903272.re.	Mayo	1	3	3	1	3	3
X1133903664	Mayo	1	1	1	1	1	1
X1133903640	Mayo	1	1	3	1	1	1
X1133903691	Mayo	1	1	1	1	1	1
X1133903619	Mayo	2	3	3	2	3	3
X1325402484	Mayo	1	1	1	1	3	3
X1325402466	Mayo	1	1	1	1	1	1
X1325402486	Mayo	1	3	3	1	3	3
X1133903696	Mayo	1	1	3	1	3	3
X1325402472	Mayo	1	1	3	1	1	1
X1325402474	Mayo	1	1	3	1	1	3
X1325402492	Mayo	1	1	3	1	3	3
X1325402463	Mayo	1	1	3	1	3	3
X1325402503	Mayo	1	3	3	1	3	3
X1325402481	Mayo	1	1	3	1	1	1
X1325402456	Mayo	1	1	1	1	1	1
X1325402495	Mayo	1	1	1	1	1	1
X1325402498	Mayo	1	1	1	1	1	1
X1325402489	Mayo	1	1	1	1	1	1
X1325402460	Mayo	1	1	3	1	3	3
X1325402467	Mayo	1	1	1	1	1	1
X1325402485	Mayo	1	1	1	1	1	1
X1325402490	Mayo	1	1	1	1	1	1
X1325402504	Mayo	1	1	1	1	1	1
X1325402469	Mayo	1	1	3	1	3	3
X1325402455	Mayo	2	2	2	2	2	2
X1325402459	Mayo	1	1	1	2	2	4
X1325402475	Mayo	2	3	4	2	2	4
X1325402473	Mayo	1	1	1	1	1	2
X1325402476	Mayo	2	2	2	2	2	2
X1325402511	Mayo	2	2	2	2	2	2
X1325402499	Mayo	2	2	2	2	2	2
X1325402507	Mayo	2	2	2	2	2	2
X1325402502	Mayo	2	2	2	2	2	2
X1325402508	Mayo	2	2	2	2	2	2
X1325402491	Mayo	2	2	2	2	2	2
X1325402493	Mayo	2	3	4	2	2	4
X1325402483	Mayo	2	2	2	2	2	2
X1325402501	Mayo	2	3	4	2	3	4
X1325402510	Mayo	2	3	4	2	3	4
X1325402500	Mayo	2	3	4	2	3	4
X1325402468	Mayo	2	3	3	2	3	3
X1325402479	Mayo	1	3	3	1	3	3
X1325402494	Mayo	2	3	4	2	3	3
X1325402457	Mayo	2	2	4	2	2	4
X1325402488	Mayo	2	2	4	2	2	4
X1325402470	Mayo	2	2	4	2	2	4
X1325402461	Mayo	2	2	4	2	2	4
GSM794865	Yoshihara	1	1	1	1	1	1
GSM794866	Yoshihara	2	3	3	2	3	3
GSM794867	Yoshihara	2	3	3	2	3	3
GSM794868	Yoshihara	2	3	3	2	3	3
GSM794869	Yoshihara	1	1	1	1	1	3
GSM794870	Yoshihara	1	1	1	1	1	2
GSM794871	Yoshihara	2	3	3	1	3	3
GSM794872	Yoshihara	2	2	2	2	2	2
GSM794873	Yoshihara	1	1	1	1	1	1
GSM794874	Yoshihara	2	3	4	2	2	3
GSM794875	Yoshihara	2	3	3	2	3	3
GSM794876	Yoshihara	1	1	1	1	2	2
GSM794877	Yoshihara	2	3	4	2	2	4
GSM794878	Yoshihara	2	3	3	2	3	3
GSM794879	Yoshihara	2	3	4	2	3	4
GSM794880	Yoshihara	1	1	1	1	1	2
GSM794881	Yoshihara	2	3	4	2	3	3
GSM794882	Yoshihara	1	1	1	1	1	1
GSM794883	Yoshihara	2	3	4	2	2	4
GSM794884	Yoshihara	2	2	2	2	2	2
GSM794885	Yoshihara	2	3	3	1	3	3
GSM794886	Yoshihara	1	1	1	1	3	3
GSM794887	Yoshihara	1	1	1	1	3	3
GSM794888	Yoshihara	2	3	4	2	3	4
GSM794889	Yoshihara	2	3	3	2	3	3
GSM794890	Yoshihara	2	3	3	2	3	3
GSM794891	Yoshihara	2	3	4	2	3	4
GSM794892	Yoshihara	2	3	4	2	2	4
GSM794893	Yoshihara	2	3	3	2	3	3
GSM794894	Yoshihara	1	1	1	1	1	1
GSM794895	Yoshihara	1	1	1	1	3	3
GSM794897	Yoshihara	1	1	1	1	1	1
GSM794898	Yoshihara	2	2	4	2	2	4
GSM794899	Yoshihara	2	3	3	2	3	3
GSM794900	Yoshihara	2	3	3	2	3	3
GSM794901	Yoshihara	2	3	3	2	3	3
GSM794902	Yoshihara	1	1	1	1	1	1
GSM794903	Yoshihara	2	3	4	2	3	3
GSM794904	Yoshihara	2	3	3	2	3	3
GSM794905	Yoshihara	2	2	4	2	2	2
GSM794906	Yoshihara	1	1	1	1	1	4
GSM794907	Yoshihara	1	1	1	1	3	3
GSM794908	Yoshihara	2	3	4	2	3	3
GSM794909	Yoshihara	1	1	1	1	1	2
GSM794910	Yoshihara	2	3	4	2	2	4
GSM794911	Yoshihara	1	1	1	1	1	1
GSM794912	Yoshihara	2	2	2	2	2	2
GSM794913	Yoshihara	1	1	1	1	2	4
GSM794914	Yoshihara	2	3	3	2	3	3
GSM794915	Yoshihara	2	2	4	2	2	4
GSM794916	Yoshihara	2	3	3	2	3	3
GSM794917	Yoshihara	1	1	1	1	3	3
GSM794918	Yoshihara	1	1	1	1	1	2
GSM794919	Yoshihara	1	1	1	1	1	1
GSM794920	Yoshihara	2	3	3	2	3	3
GSM794921	Yoshihara	1	1	1	1	1	1
GSM794922	Yoshihara	2	3	3	2	3	3
GSM794923	Yoshihara	1	1	1	1	1	1
GSM794924	Yoshihara	2	3	3	2	3	3
GSM794925	Yoshihara	1	1	1	1	2	4
GSM794926	Yoshihara	1	1	1	1	1	1
GSM794927	Yoshihara	2	3	3	2	3	3
GSM794928	Yoshihara	2	3	4	2	3	3
GSM794929	Yoshihara	2	3	3	2	3	3
GSM794930	Yoshihara	2	3	4	2	3	4
GSM794931	Yoshihara	1	1	1	1	1	1
GSM794932	Yoshihara	2	3	3	2	3	3
GSM794934	Yoshihara	1	1	1	1	1	1
GSM794936	Yoshihara	1	1	1	1	1	1
GSM794937	Yoshihara	1	1	1	1	1	1
GSM794938	Yoshihara	1	1	1	1	1	1
GSM794939	Yoshihara	2	3	4	2	2	4
GSM794940	Yoshihara	1	1	1	1	1	1
GSM794941	Yoshihara	2	3	3	2	3	3
GSM794942	Yoshihara	1	1	1	1	1	1
GSM794943	Yoshihara	1	1	1	1	1	1
GSM794944	Yoshihara	2	3	3	2	3	3
GSM794945	Yoshihara	2	2	2	2	2	2
GSM794946	Yoshihara	1	1	1	1	1	4
GSM794947	Yoshihara	2	2	2	2	2	2
GSM794948	Yoshihara	2	2	2	2	2	2
GSM794949	Yoshihara	2	2	2	2	2	2
GSM794950	Yoshihara	2	2	2	2	2	2
GSM794951	Yoshihara	1	1	1	1	1	1
GSM794952	Yoshihara	1	1	1	1	1	1
GSM794953	Yoshihara	2	3	4	2	2	4
GSM794954	Yoshihara	2	2	4	2	2	2
GSM794955	Yoshihara	2	3	4	2	3	4
GSM794956	Yoshihara	1	1	1	1	3	3
GSM794957	Yoshihara	2	3	3	2	3	3
GSM794958	Yoshihara	2	3	4	2	3	3
GSM794959	Yoshihara	2	3	4	2	3	3
GSM794960	Yoshihara	2	3	3	2	3	3
GSM794961	Yoshihara	1	1	1	1	1	2
GSM794962	Yoshihara	2	3	4	2	2	3
GSM794963	Yoshihara	2	3	3	2	3	3
GSM794964	Yoshihara	2	2	2	2	2	2
GSM794965	Yoshihara	1	1	1	1	1	1
GSM794966	Yoshihara	2	2	4	2	2	2
GSM794967	Yoshihara	1	1	1	1	1	2
GSM794968	Yoshihara	2	3	3	2	3	3
GSM794969	Yoshihara	1	1	1	2	2	4
GSM794970	Yoshihara	2	2	2	2	2	2
GSM794971	Yoshihara	2	2	4	2	2	4
GSM794972	Yoshihara	2	3	3	2	2	2
GSM794973	Yoshihara	2	3	3	2	3	3
GSM794974	Yoshihara	2	2	4	2	2	4
GSM794975	Yoshihara	2	3	4	2	2	4
GSM794976	Yoshihara	2	3	3	2	3	3
GSM794977	Yoshihara	1	1	1	1	3	3
GSM794978	Yoshihara	1	2	2	1	2	2
GSM794979	Yoshihara	2	2	2	2	2	2
GSM794980	Yoshihara	2	3	3	2	3	3
GSM794981	Yoshihara	2	3	3	2	3	3
GSM794982	Yoshihara	2	2	2	2	2	2
GSM794983	Yoshihara	1	1	1	1	1	1
GSM794984	Yoshihara	2	3	3	2	2	3
GSM794985	Yoshihara	2	3	3	2	3	3
GSM794986	Yoshihara	2	3	4	2	2	4
GSM794987	Yoshihara	2	3	4	2	3	4
GSM794988	Yoshihara	1	1	1	1	1	1
GSM794989	Yoshihara	1	1	1	1	1	1
GSM794990	Yoshihara	2	3	3	2	3	3
GSM794991	Yoshihara	2	2	4	2	2	2
GSM794992	Yoshihara	2	3	3	2	3	3
GSM794993	Yoshihara	1	1	1	1	1	1
GSM794994	Yoshihara	2	3	4	2	2	4
GSM794995	Yoshihara	2	2	3	2	2	2
GSM794996	Yoshihara	2	3	4	2	2	3
GSM794997	Yoshihara	1	1	1	1	1	3
GSM794998	Yoshihara	2	3	3	2	3	3
GSM794999	Yoshihara	1	1	1	1	1	1
GSM795000	Yoshihara	1	1	1	1	1	2
GSM795001	Yoshihara	2	2	2	2	2	2
GSM795002	Yoshihara	2	3	3	2	3	3
GSM795003	Yoshihara	2	3	3	2	3	3
GSM795004	Yoshihara	1	1	1	1	1	3
GSM795005	Yoshihara	2	3	3	2	3	3
GSM795006	Yoshihara	1	1	1	1	1	3
GSM795007	Yoshihara	1	1	3	1	3	3
GSM795008	Yoshihara	2	2	2	2	2	2
GSM795009	Yoshihara	2	2	4	2	2	2
GSM795010	Yoshihara	2	3	3	2	3	3
GSM795011	Yoshihara	2	3	4	2	3	4
GSM795012	Yoshihara	2	2	2	2	2	2
GSM795014	Yoshihara	2	3	4	2	3	4
GSM795015	Yoshihara	1	1	1	1	1	1
GSM795016	Yoshihara	2	2	2	2	2	2
GSM795017	Yoshihara	1	1	1	1	1	1
GSM795018	Yoshihara	1	3	3	1	3	3
GSM795019	Yoshihara	2	3	3	2	3	3
GSM795020	Yoshihara	1	1	1	1	1	3
GSM795021	Yoshihara	2	3	3	2	3	3
GSM795022	Yoshihara	1	1	1	1	1	1
GSM795023	Yoshihara	2	3	3	2	3	3
GSM795024	Yoshihara	1	1	1	1	1	1
GSM795025	Yoshihara	2	3	3	2	3	3
GSM795026	Yoshihara	2	3	3	1	3	3
GSM795027	Yoshihara	2	3	4	2	2	3
GSM795028	Yoshihara	1	1	1	1	1	1
GSM795029	Yoshihara	2	3	4	2	2	4
GSM795030	Yoshihara	2	2	4	2	2	2
GSM795031	Yoshihara	2	2	4	2	2	4
GSM795032	Yoshihara	1	1	1	1	1	1
GSM795033	Yoshihara	2	2	2	2	2	2
GSM795034	Yoshihara	2	3	3	2	3	3
GSM795035	Yoshihara	1	3	3	1	3	3
GSM795036	Yoshihara	1	1	1	1	1	1
GSM795037	Yoshihara	2	3	4	2	2	4
GSM795038	Yoshihara	1	1	1	1	1	1
GSM795039	Yoshihara	1	1	1	1	3	3
GSM795040	Yoshihara	1	1	1	1	1	1
GSM795041	Yoshihara	1	2	2	1	2	2
GSM795042	Yoshihara	1	1	1	1	1	2
GSM795043	Yoshihara	2	2	2	2	2	2
GSM795044	Yoshihara	1	1	1	1	3	3
GSM795045	Yoshihara	2	3	4	2	2	2
GSM795046	Yoshihara	1	1	1	1	1	1
GSM795047	Yoshihara	2	3	3	2	3	3
GSM795048	Yoshihara	2	2	2	2	2	2
GSM795049	Yoshihara	2	3	3	2	3	3
GSM795050	Yoshihara	1	1	1	1	3	3
GSM795051	Yoshihara	1	1	1	1	1	1
GSM795052	Yoshihara	2	3	4	2	2	4
GSM795053	Yoshihara	1	1	1	1	1	2
GSM795054	Yoshihara	2	3	4	2	2	4
GSM795055	Yoshihara	1	1	1	1	3	3
GSM795056	Yoshihara	1	1	1	1	3	3
GSM795057	Yoshihara	1	1	1	1	1	1
GSM795058	Yoshihara	2	3	4	2	2	4
GSM795059	Yoshihara	1	1	1	1	1	1
GSM795060	Yoshihara	1	2	4	1	2	4
GSM795061	Yoshihara	2	3	3	2	3	3
GSM795062	Yoshihara	1	1	1	1	1	1
GSM795063	Yoshihara	1	1	3	1	3	3
GSM795064	Yoshihara	1	1	1	1	1	3
GSM795065	Yoshihara	2	3	4	2	2	4
GSM795066	Yoshihara	2	2	2	2	2	2
GSM795067	Yoshihara	1	1	1	1	1	1
GSM795068	Yoshihara	1	1	1	1	1	1
GSM795069	Yoshihara	1	1	1	1	1	1
GSM795070	Yoshihara	2	3	3	2	3	3
GSM795071	Yoshihara	2	2	2	2	2	2
GSM795072	Yoshihara	2	2	2	2	2	2
GSM795073	Yoshihara	2	3	3	2	3	3
GSM795074	Yoshihara	2	3	3	2	3	3
GSM795075	Yoshihara	2	3	4	2	3	3
GSM795076	Yoshihara	2	3	3	2	3	3
GSM795077	Yoshihara	2	3	3	2	3	3
GSM795078	Yoshihara	1	3	3	1	3	3
GSM795079	Yoshihara	1	1	1	1	1	1
GSM795080	Yoshihara	2	3	3	2	3	3
GSM795081	Yoshihara	1	1	1	1	1	1
GSM795082	Yoshihara	1	1	1	1	3	3
GSM795083	Yoshihara	2	2	2	2	2	2
GSM795084	Yoshihara	1	1	1	1	1	4
GSM795085	Yoshihara	1	1	1	1	1	1
GSM795086	Yoshihara	2	3	3	2	3	3
GSM795087	Yoshihara	2	2	2	2	2	2
GSM795088	Yoshihara	1	1	3	1	3	3
GSM795089	Yoshihara	1	1	2	1	2	2
GSM795090	Yoshihara	2	3	3	1	3	3
GSM795091	Yoshihara	2	3	4	2	2	4
GSM795092	Yoshihara	2	3	3	2	3	3
GSM795093	Yoshihara	1	1	1	2	2	2
GSM795094	Yoshihara	1	1	1	1	3	3
GSM795095	Yoshihara	2	3	4	2	2	4
GSM795096	Yoshihara	2	3	4	2	2	4
GSM795097	Yoshihara	2	3	3	2	3	3
GSM795098	Yoshihara	2	3	4	2	2	4
GSM795099	Yoshihara	2	3	4	2	3	4
GSM795100	Yoshihara	2	2	4	2	2	4
GSM795101	Yoshihara	2	3	4	2	2	4
GSM795102	Yoshihara	1	1	1	1	1	1
GSM795103	Yoshihara	2	1	1	2	2	3
GSM795104	Yoshihara	1	1	1	1	1	1
GSM795105	Yoshihara	1	1	1	1	1	4
GSM795106	Yoshihara	2	3	4	2	3	4
GSM795107	Yoshihara	2	3	3	2	3	3
GSM795108	Yoshihara	2	3	4	2	2	4
GSM795109	Yoshihara	2	3	4	2	3	3
GSM795110	Yoshihara	2	3	3	2	3	3
GSM795111	Yoshihara	2	2	2	2	2	2
GSM795112	Yoshihara	2	2	2	2	2	2
GSM795113	Yoshihara	2	3	4	2	2	3
GSM795114	Yoshihara	2	2	2	2	2	2
GSM795115	Yoshihara	2	3	4	2	3	3
GSM795116	Yoshihara	2	3	4	2	3	3
GSM795117	Yoshihara	2	2	4	2	2	4
GSM795118	Yoshihara	2	3	4	2	3	3
GSM795119	Yoshihara	2	3	3	2	3	3
GSM795120	Yoshihara	2	3	3	1	3	3
GSM795121	Yoshihara	2	3	3	2	3	3
GSM795122	Yoshihara	2	3	4	2	2	4
GSM795123	Yoshihara	2	3	3	2	3	3
GSM795124	Yoshihara	2	3	4	2	3	3
GSM249732	Tothill	2	2	2	2	2	2
GSM249734	Tothill	2	3	4	2	2	4
GSM249735	Tothill	1	1	3	1	3	3
GSM249736	Tothill	2	2	2	2	2	2
GSM249738	Tothill	2	2	2	2	2	2
GSM249739	Tothill	1	1	1	2	1	1
GSM249740	Tothill	1	1	1	1	1	1
GSM249741	Tothill	1	1	3	2	1	2
GSM249742	Tothill	1	1	1	2	1	1
GSM249743	Tothill	1	1	1	1	1	1
GSM249744	Tothill	2	2	2	2	2	2
GSM249745	Tothill	1	1	1	1	3	4
GSM249746	Tothill	2	3	4	2	2	4
GSM249747	Tothill	1	1	3	1	3	3
GSM249748	Tothill	1	1	1	1	1	1
GSM249749	Tothill	1	3	3	1	3	3
GSM249750	Tothill	1	1	1	1	1	1
GSM249751	Tothill	1	1	3	1	3	3
GSM249752	Tothill	1	1	1	2	1	2
GSM249754	Tothill	2	2	4	2	2	2
GSM249755	Tothill	2	2	2	2	1	1
GSM249756	Tothill	1	1	3	2	3	3
GSM249758	Tothill	2	3	3	2	3	3
GSM249759	Tothill	1	1	1	1	1	1
GSM249760	Tothill	1	3	3	2	3	3
GSM249762	Tothill	1	1	3	1	3	3
GSM249763	Tothill	1	3	3	1	3	3
GSM249764	Tothill	1	1	1	1	1	1
GSM249765	Tothill	2	3	3	1	3	3
GSM249766	Tothill	2	3	4	2	2	4
GSM249767	Tothill	1	3	3	2	3	4
GSM249768	Tothill	1	1	1	1	1	4
GSM249769	Tothill	2	2	2	2	2	2
GSM249770	Tothill	2	3	4	2	2	4
GSM249771	Tothill	1	1	1	1	1	1
GSM249773	Tothill	2	3	3	2	2	4
GSM249774	Tothill	2	3	4	2	2	2
GSM249775	Tothill	2	3	4	2	2	4
GSM249776	Tothill	2	2	2	2	2	2
GSM249777	Tothill	2	2	2	2	2	2
GSM249778	Tothill	2	3	4	2	2	2
GSM249780	Tothill	1	1	1	1	3	4
GSM249781	Tothill	2	3	4	2	2	3
GSM249782	Tothill	1	1	1	1	1	1
GSM249783	Tothill	2	3	4	2	2	4
GSM249784	Tothill	1	3	4	2	1	4
GSM249785	Tothill	2	2	2	2	2	2
GSM249786	Tothill	2	3	4	2	2	4
GSM249788	Tothill	2	3	4	2	3	3
GSM249789	Tothill	2	2	2	2	2	2
GSM249791	Tothill	2	3	4	2	2	4
GSM249792	Tothill	2	3	4	2	3	4
GSM249793	Tothill	2	3	3	2	3	3
GSM249794	Tothill	2	3	4	2	2	4
GSM249795	Tothill	1	1	1	1	3	3
GSM249796	Tothill	2	3	4	2	2	2
GSM249797	Tothill	1	1	1	1	1	1
GSM249798	Tothill	2	2	2	2	2	2
GSM249799	Tothill	2	2	2	2	2	2
GSM249800	Tothill	1	3	3	2	3	3
GSM249801	Tothill	1	1	3	2	2	2
GSM249802	Tothill	2	3	4	2	2	4
GSM249803	Tothill	1	1	1	1	1	1
GSM249804	Tothill	2	3	4	2	2	2
GSM249805	Tothill	1	1	3	1	3	3
GSM249806	Tothill	1	1	1	1	1	1
GSM249807	Tothill	1	3	3	1	3	3
GSM249808	Tothill	1	3	3	1	3	3
GSM249809	Tothill	1	1	1	1	1	1
GSM249810	Tothill	1	1	1	1	3	1
GSM249811	Tothill	1	3	3	1	3	3
GSM249812	Tothill	2	2	2	2	2	2
GSM249813	Tothill	1	1	3	1	3	3
GSM249814	Tothill	1	1	1	1	1	1
GSM249815	Tothill	1	1	3	1	3	3
GSM249816	Tothill	1	1	1	1	1	1
GSM249817	Tothill	1	1	1	1	1	1
GSM249818	Tothill	1	1	1	1	1	1
GSM249819	Tothill	2	3	4	2	2	2
GSM249820	Tothill	1	3	3	1	3	3
GSM249821	Tothill	1	1	1	1	1	1
GSM249822	Tothill	2	3	3	2	3	3
GSM249823	Tothill	1	1	1	1	3	3
GSM249824	Tothill	2	2	2	2	2	2
GSM249825	Tothill	1	1	3	1	3	3
GSM249826	Tothill	2	3	4	2	2	4
GSM249827	Tothill	2	2	2	2	2	2
GSM249828	Tothill	1	3	3	2	3	3
GSM249829	Tothill	1	1	1	1	1	1
GSM249830	Tothill	2	3	3	2	2	2
GSM249831	Tothill	1	1	3	1	1	3
GSM249832	Tothill	2	3	4	2	2	4
GSM249833	Tothill	2	3	3	2	3	3
GSM249834	Tothill	1	1	1	1	1	1
GSM249835	Tothill	1	1	3	1	3	3
GSM249836	Tothill	1	1	1	1	1	1
GSM249837	Tothill	2	3	4	2	2	2
GSM249838	Tothill	1	1	1	1	1	1
GSM249839	Tothill	2	2	2	2	2	2
GSM249840	Tothill	1	1	1	1	3	1
GSM249841	Tothill	2	3	4	2	2	4
GSM249842	Tothill	1	1	3	1	3	3
GSM249843	Tothill	1	1	1	1	1	1
GSM249844	Tothill	2	3	4	2	3	4
GSM249845	Tothill	1	1	1	1	1	1
GSM249846	Tothill	1	1	1	1	1	1
GSM249847	Tothill	2	3	4	2	2	4
GSM249848	Tothill	1	1	1	1	1	1
GSM249849	Tothill	1	1	1	2	1	1
GSM249850	Tothill	2	2	2	2	2	2
GSM249851	Tothill	2	2	2	2	2	2
GSM249852	Tothill	1	1	3	1	3	3
GSM249854	Tothill	1	1	1	1	1	1
GSM249855	Tothill	2	2	2	2	2	2
GSM249857	Tothill	2	2	2	2	2	2
GSM249858	Tothill	1	1	1	1	1	1
GSM249859	Tothill	1	1	1	1	1	1
GSM249860	Tothill	1	1	1	1	1	1
GSM249861	Tothill	2	3	4	2	2	4
GSM249862	Tothill	1	1	3	1	3	3
GSM249863	Tothill	1	1	1	1	1	1
GSM249864	Tothill	2	2	2	2	2	2
GSM249865	Tothill	1	1	1	1	3	3
GSM249866	Tothill	2	3	4	2	2	4
GSM249867	Tothill	1	1	1	1	1	1
GSM249871	Tothill	1	1	1	1	1	1
GSM249872	Tothill	1	1	1	1	1	1
GSM249873	Tothill	1	1	1	1	3	1
GSM249874	Tothill	1	1	3	1	3	3
GSM249875	Tothill	2	2	2	2	2	2
GSM249876	Tothill	1	1	1	1	1	1
GSM249877	Tothill	1	1	3	1	3	3
GSM249878	Tothill	2	3	4	2	3	4
GSM249879	Tothill	1	1	1	1	1	1
GSM249880	Tothill	2	3	4	2	3	4
GSM249881	Tothill	2	2	2	2	2	2
GSM249883	Tothill	2	3	4	2	2	4
GSM249884	Tothill	2	3	3	2	3	3
GSM249885	Tothill	1	1	3	1	3	3
GSM249886	Tothill	2	3	4	2	2	2
GSM249887	Tothill	1	1	3	1	3	3
GSM249888	Tothill	1	1	1	1	3	3
GSM249889	Tothill	1	3	3	1	3	4
GSM249890	Tothill	1	1	1	1	1	1
GSM249891	Tothill	2	3	3	2	3	3
GSM249893	Tothill	1	3	3	1	3	3
GSM249894	Tothill	2	2	2	2	2	2
GSM249895	Tothill	1	1	1	1	1	1
GSM249896	Tothill	1	1	1	1	1	1
GSM249897	Tothill	2	3	4	2	3	3
GSM249898	Tothill	2	2	2	2	2	2
GSM249899	Tothill	2	3	3	2	3	3
GSM249900	Tothill	2	2	3	2	2	2
GSM249902	Tothill	2	2	2	2	2	2
GSM249903	Tothill	1	3	3	1	3	3
GSM249904	Tothill	2	3	4	2	2	3
GSM249905	Tothill	2	3	4	2	2	3
GSM249906	Tothill	1	1	3	1	3	4
GSM249907	Tothill	1	1	1	1	1	1
GSM249909	Tothill	1	1	1	1	1	1
GSM249911	Tothill	1	1	1	1	1	1
GSM249912	Tothill	2	3	4	2	3	3
GSM249913	Tothill	2	2	2	2	2	2
GSM249914	Tothill	1	1	1	1	1	1
GSM249915	Tothill	1	1	1	1	1	1
GSM249916	Tothill	2	2	2	2	2	2
GSM249917	Tothill	1	1	3	1	3	3
GSM249918	Tothill	2	2	2	2	2	4
GSM249919	Tothill	1	3	3	2	2	2
GSM249920	Tothill	2	2	2	2	2	2
GSM249921	Tothill	2	3	4	2	3	4
GSM249922	Tothill	2	2	2	2	2	2
GSM249923	Tothill	1	1	1	1	1	1
GSM249924	Tothill	2	3	4	2	3	3
GSM249925	Tothill	1	1	3	1	1	3
GSM249926	Tothill	1	3	3	1	3	3
GSM249927	Tothill	1	1	1	1	3	4
GSM249928	Tothill	2	2	2	2	2	2
GSM249929	Tothill	2	2	2	2	2	2
GSM249930	Tothill	2	3	4	2	2	2
GSM249931	Tothill	1	1	1	1	1	1
GSM249932	Tothill	2	3	4	2	2	4
GSM249933	Tothill	1	1	3	1	3	3
GSM249934	Tothill	2	3	4	2	2	4
GSM249935	Tothill	1	1	1	1	1	1
GSM249936	Tothill	2	3	4	2	3	4
GSM249937	Tothill	2	2	2	2	2	2
GSM249938	Tothill	1	3	3	1	3	3
GSM249939	Tothill	2	3	4	2	3	4
GSM249940	Tothill	2	2	2	2	2	2
GSM249941	Tothill	2	2	2	2	2	2
GSM249942	Tothill	2	2	2	2	2	2
GSM249943	Tothill	2	3	4	2	3	4
GSM249944	Tothill	2	3	4	2	3	4
GSM249945	Tothill	1	1	1	1	3	1
GSM249947	Tothill	1	1	1	1	1	1
GSM249949	Tothill	1	3	3	1	3	3
GSM249950	Tothill	1	1	3	1	1	1
GSM249951	Tothill	1	1	1	1	1	1
GSM249953	Tothill	2	2	2	2	2	2
GSM249954	Tothill	2	3	4	2	2	4
GSM249955	Tothill	2	3	3	2	3	4
GSM249956	Tothill	1	1	1	1	3	1
GSM249957	Tothill	1	1	1	1	1	1
GSM249958	Tothill	2	3	3	2	3	3
GSM249959	Tothill	2	3	4	2	2	4
GSM249960	Tothill	1	3	3	1	3	3
GSM249961	Tothill	2	3	4	2	2	2
GSM249962	Tothill	1	1	3	1	3	4
GSM249963	Tothill	1	1	3	1	3	3
GSM249964	Tothill	1	1	3	1	3	3
GSM249965	Tothill	1	3	3	1	3	3
GSM249967	Tothill	2	3	4	2	2	3
GSM249968	Tothill	2	3	4	2	3	3
GSM249969	Tothill	1	3	3	2	2	4
GSM249970	Tothill	1	2	2	2	1	2
GSM249971	Tothill	2	3	4	2	2	4
GSM249972	Tothill	2	2	2	2	2	2
GSM249973	Tothill	2	3	4	2	3	4
GSM249975	Tothill	1	3	3	1	3	3
GSM249976	Tothill	2	3	4	2	2	4
GSM249979	Tothill	1	1	1	1	1	1
GSM249980	Tothill	2	2	2	2	2	2
GSM249981	Tothill	2	3	4	2	2	3
GSM249982	Tothill	1	1	1	1	1	1
GSM249983	Tothill	2	3	4	2	2	4
GSM249984	Tothill	1	1	3	1	3	3
GSM249986	Tothill	2	3	4	2	2	4
GSM249987	Tothill	2	2	4	2	2	4
GSM249988	Tothill	1	1	1	1	1	1
GSM249989	Tothill	1	1	3	1	3	3
GSM249990	Tothill	1	1	1	1	1	4
GSM249991	Tothill	2	2	2	2	2	2
GSM249992	Tothill	1	1	1	1	1	1
GSM249993	Tothill	1	3	3	1	3	3
GSM249994	Tothill	1	1	3	1	3	4
GSM249996	Tothill	2	3	4	2	2	4
GSM249997	Tothill	1	1	1	1	1	1
GSM249998	Tothill	2	3	4	2	2	4
GSM249999	Tothill	2	2	2	2	2	2
GSM250000	Tothill	1	1	3	1	1	3
GSM250001	Tothill	1	1	1	1	1	1
GSM657529	Bonome	1	3	2	1	2	3
GSM657530	Bonome	1	3	2	2	2	3
GSM657531	Bonome	2	2	4	2	2	4
GSM657532	Bonome	1	1	3	1	1	1
GSM657533	Bonome	1	3	3	1	3	2
GSM657534	Bonome	1	1	2	2	2	4
GSM657535	Bonome	1	3	2	1	1	1
GSM657536	Bonome	1	3	2	1	1	1
GSM657537	Bonome	1	3	3	1	3	2
GSM657538	Bonome	2	2	4	2	2	4
GSM657539	Bonome	1	3	3	1	3	3
GSM657540	Bonome	1	3	2	1	3	3
GSM657541	Bonome	1	3	2	1	2	3
GSM657542	Bonome	1	3	2	1	1	1
GSM657543	Bonome	1	3	3	1	1	1
GSM657544	Bonome	2	2	4	2	2	4
GSM657545	Bonome	1	1	1	2	1	2
GSM657546	Bonome	1	1	2	1	1	1
GSM657547	Bonome	1	3	2	1	3	3
GSM657548	Bonome	2	2	4	2	2	4
GSM657549	Bonome	1	3	3	1	3	3
GSM657550	Bonome	1	3	3	1	3	3
GSM657551	Bonome	1	3	2	1	2	3
GSM657552	Bonome	1	3	3	1	3	2
GSM657553	Bonome	1	1	1	1	1	1
GSM657554	Bonome	1	3	2	1	1	3
GSM657555	Bonome	1	3	3	1	2	3
GSM657556	Bonome	2	2	2	2	2	4
GSM657557	Bonome	1	3	2	2	2	3
GSM657558	Bonome	1	3	2	2	2	3
GSM657559	Bonome	2	2	4	2	2	4
GSM657560	Bonome	1	1	1	2	1	1
GSM657561	Bonome	2	2	2	2	2	4
GSM657562	Bonome	1	3	2	2	2	3
GSM657563	Bonome	1	3	2	1	3	3
GSM657564	Bonome	1	1	1	1	1	1
GSM657565	Bonome	1	3	3	1	1	1
GSM657566	Bonome	2	2	4	2	2	4
GSM657567	Bonome	1	1	1	2	1	1
GSM657568	Bonome	2	1	2	2	2	4
GSM657569	Bonome	1	3	2	2	2	4
GSM657570	Bonome	1	1	1	1	1	1
GSM657571	Bonome	1	3	2	1	3	3
GSM657572	Bonome	1	1	1	1	1	1
GSM657573	Bonome	1	1	1	2	1	1
GSM657574	Bonome	1	3	2	2	2	4
GSM657575	Bonome	1	1	1	2	1	2
GSM657576	Bonome	2	2	4	2	2	4
GSM657577	Bonome	1	1	1	1	1	1
GSM657578	Bonome	1	1	1	1	1	1
GSM657579	Bonome	1	1	1	1	1	2
GSM657580	Bonome	1	3	2	2	2	2
GSM657581	Bonome	1	3	2	2	2	3
GSM657582	Bonome	1	3	3	1	1	2
GSM657583	Bonome	1	3	2	1	1	1
GSM657584	Bonome	1	3	2	2	3	3
GSM657585	Bonome	2	2	4	2	2	4
GSM657586	Bonome	1	3	2	2	2	3
GSM657587	Bonome	1	3	2	2	2	3
GSM657588	Bonome	1	3	2	2	2	3
GSM657589	Bonome	1	3	3	1	3	2
GSM657590	Bonome	1	1	3	1	1	2
GSM657591	Bonome	1	3	3	1	3	3
GSM657592	Bonome	1	3	2	1	3	3
GSM657593	Bonome	1	3	2	1	1	1
GSM657594	Bonome	1	3	2	1	2	3
GSM657595	Bonome	1	3	3	1	3	2
GSM657596	Bonome	1	1	1	1	1	2
GSM657597	Bonome	2	2	4	2	2	4
GSM657598	Bonome	2	2	4	2	2	4
GSM657599	Bonome	1	3	2	2	2	4
GSM657600	Bonome	1	3	3	1	3	3
GSM657601	Bonome	1	3	3	1	3	2
GSM657602	Bonome	1	1	2	1	1	1
GSM657603	Bonome	1	1	1	1	1	1
GSM657604	Bonome	1	3	3	1	1	1
GSM657605	Bonome	1	3	2	2	3	4
GSM657606	Bonome	1	3	2	1	2	3
GSM657607	Bonome	1	3	3	1	3	3
GSM657608	Bonome	1	3	3	1	3	2
GSM657609	Bonome	1	3	2	2	2	4
GSM657610	Bonome	1	3	2	2	3	3
GSM657611	Bonome	2	2	4	2	2	4
GSM657612	Bonome	1	1	2	1	1	1
GSM657613	Bonome	1	3	3	1	3	3
GSM657614	Bonome	1	3	3	1	3	2
GSM657615	Bonome	2	2	4	2	2	4
GSM657616	Bonome	1	3	3	1	3	2
GSM657617	Bonome	1	3	3	1	3	2
GSM657618	Bonome	1	3	3	1	3	2
GSM657619	Bonome	1	3	2	1	2	3
GSM657620	Bonome	1	3	2	2	2	4
GSM657621	Bonome	2	2	4	2	2	4
GSM657622	Bonome	1	1	1	1	1	1
GSM657623	Bonome	1	3	2	2	2	3
GSM657624	Bonome	2	2	4	2	2	4
GSM657625	Bonome	2	2	2	2	2	4
GSM657626	Bonome	1	3	3	1	3	2
GSM657627	Bonome	1	1	1	1	1	2
GSM657628	Bonome	1	3	2	2	2	3
GSM657629	Bonome	1	3	2	1	3	3
GSM657630	Bonome	1	3	3	1	3	2
GSM657631	Bonome	2	2	4	2	2	4
GSM657632	Bonome	2	2	4	2	2	4
GSM657633	Bonome	1	1	1	1	1	1
GSM657634	Bonome	2	2	4	2	2	4
GSM657635	Bonome	1	1	2	2	2	2
GSM657636	Bonome	1	3	3	1	3	2
GSM657637	Bonome	2	1	1	2	2	4
GSM657638	Bonome	1	3	2	2	2	3
GSM657639	Bonome	1	1	1	2	1	2
GSM657640	Bonome	2	2	4	2	2	4
GSM657641	Bonome	2	2	2	2	2	4
GSM657642	Bonome	1	3	2	1	3	3
GSM657643	Bonome	1	3	2	2	2	4
GSM657644	Bonome	1	1	2	2	2	3
GSM657645	Bonome	1	3	2	1	2	2
GSM657646	Bonome	1	3	3	1	1	2
GSM657647	Bonome	2	2	4	2	2	4
GSM657648	Bonome	1	3	2	1	3	3
GSM657649	Bonome	1	1	1	1	1	1
GSM657650	Bonome	1	3	3	1	3	3
GSM657651	Bonome	1	3	3	1	3	3
GSM657652	Bonome	2	2	4	2	2	4
GSM657653	Bonome	1	3	2	1	3	3
GSM657654	Bonome	1	3	2	1	3	3
GSM657655	Bonome	1	3	2	2	2	3
GSM657656	Bonome	1	3	2	2	2	3
GSM657657	Bonome	1	3	2	1	2	2
GSM657658	Bonome	1	3	3	1	1	3
GSM657659	Bonome	1	3	2	1	1	2
GSM657660	Bonome	1	1	2	2	2	4
GSM657661	Bonome	1	3	2	1	3	3
GSM657662	Bonome	1	3	3	1	3	3
GSM657663	Bonome	1	3	3	1	1	1
GSM657664	Bonome	1	3	3	1	3	2
GSM657665	Bonome	1	1	3	1	1	2
GSM657666	Bonome	1	3	2	1	3	3
GSM657667	Bonome	1	3	2	1	3	3
GSM657668	Bonome	1	3	2	1	3	3
GSM657669	Bonome	2	2	4	2	2	4
GSM657670	Bonome	1	3	2	1	2	3
GSM657671	Bonome	1	3	3	1	3	2
GSM657672	Bonome	1	3	3	1	3	3
GSM657673	Bonome	1	3	3	1	3	3
GSM657674	Bonome	1	3	3	1	1	1
GSM657675	Bonome	2	3	2	2	2	3
GSM657676	Bonome	1	3	3	1	3	3
GSM657677	Bonome	1	3	3	1	3	2
GSM657678	Bonome	1	1	1	1	1	1
GSM657679	Bonome	1	1	1	1	1	1
GSM657680	Bonome	2	2	4	2	2	4
GSM657681	Bonome	2	2	4	2	2	4
GSM657682	Bonome	2	2	2	2	2	3
GSM657683	Bonome	1	3	2	2	2	3
GSM657684	Bonome	1	1	1	1	1	1
GSM657685	Bonome	1	3	3	1	3	2
GSM657686	Bonome	1	3	2	1	3	3
GSM657687	Bonome	1	3	2	1	3	3
GSM657688	Bonome	1	3	2	2	2	3
GSM657689	Bonome	1	3	3	1	3	3
GSM657690	Bonome	1	1	1	2	1	1
GSM657691	Bonome	1	3	2	2	2	4
GSM657692	Bonome	1	3	2	2	2	4
GSM657693	Bonome	1	1	1	1	1	2
GSM657694	Bonome	1	1	1	2	1	1
GSM657695	Bonome	2	2	2	2	2	4
GSM657696	Bonome	1	3	3	1	3	3
GSM657697	Bonome	1	1	1	2	1	1
GSM657698	Bonome	1	1	2	2	2	4
GSM657699	Bonome	1	1	1	1	1	2
GSM657700	Bonome	2	2	4	2	2	4
GSM657701	Bonome	1	3	2	2	2	1
GSM657702	Bonome	1	3	2	1	3	3
GSM657703	Bonome	1	3	2	2	2	3
GSM657704	Bonome	1	3	3	1	3	2
GSM657705	Bonome	1	1	1	1	1	1
GSM657706	Bonome	1	3	2	2	2	3
GSM657707	Bonome	1	1	1	2	1	1
GSM657708	Bonome	1	3	2	1	3	3
GSM657709	Bonome	1	1	1	2	1	1
GSM657710	Bonome	1	3	2	2	2	3
GSM657711	Bonome	1	3	3	1	1	1
GSM657712	Bonome	1	3	3	1	1	1
GSM657713	Bonome	1	3	3	1	3	2
