# Supplementary material for: Comprehensive Cross-Population Analysis of High-Grade Serous Ovarian Cancer Supports No More Than Three Subtypes
Source: G3 (Bethesda). 2016 Oct 11;6(12):4097–103. doi: 10.1534/g3.116.033514 (PMC5144978; doi:10.1534/g3.116.033514)
Supplement: Supplemental Material [file supp_g3.116.033514_TableS4.xlsx]

## Sheet: Sup. Table S4
Supplementary Table S4: Partial and Full Model Survival Analyses
	TCGA									Yoshihara
	Total Median Survival in Months (Range) [29 (3 - 83)]									Total Median Survival in Months (Range) [41 (12 - 98)]
	Cluster	Events	Median Survival in Months (95% CI)	Partial Model*		Full Model**				Cluster	Events	Median Survival in Months (95% CI)	Partial Model*		Full Model**
				HR (95% CI)	Wald's P	HR (95% CI)	Wald's P						HR (95% CI)	Wald's P	HR (95% CI)	Wald's P
k = 2	Cluster 1	284/287	29 (2 - 86)	1.0 (ref.)		1.0 (ref.)			k = 2	Cluster 1	97/97	37 (12 - 87)	1.0 (ref.)		Cannot be determined (Missing Age Data)
	Cluster 2	206/212	29 (3 - 83)	1.0 (0.8 to 1.3)	0.826	1.0 (0.7 to 1.3)	0.78			Cluster 2	159/159	43 (12 - 98)	1.2 (0.8 to 1.8)	0.379
k=3	Cluster 1	136/137	27 (2 - 73)	1.0 (ref.)		1.0 (ref.)			k=3	Cluster 1	92/92	36 (12 - 92)	1.0 (ref.)
	Cluster 2	133/139	28 (4 - 83)	1.0 (0.7 to 1.4)	0.893	0.9 (0.7 to 1.3)	0.764			Cluster 2	44/44	37 (2 - 78)	1.9 (1.1 to 3.1)	0.013
	Cluster 3	221/223	31 (3 - 88)	0.8 (0.6 to 1.1)	0.274	0.9 (0.7 to 1.3)	0.619			Cluster 3	120/120	44 (17 - 101)	0.9 (0.6 to 1.4)	0.69
k=4	Cluster 1	129/130	29 (2 - 72)	1.0 (ref.)		1.0 (ref.)			k=4	Cluster 1	88/88	36 (12 - 82)	1.0 (ref.)
	Cluster 2	94/99	27 (5 - 85)	0.9 (0.6 to 1.3)	0.44	0.8 (0.6 to 1.2)	0.338			Cluster 2	30/30	45 (8 - 77)	1.5 (0.9 to 2.6)	0.13
	Cluster 3	98/100	27 (3 - 79)	0.9 (0.6 to 1.3)	0.619	1.0 (0.7 to 1.5)	0.956			Cluster 3	74/74	46 (16 - 106)	0.7 (0.4 to 1.1)	0.116
	Cluster 4	169/170	32 (3 - 88)	0.9 (0.7 to 1.3)	0.627	1.0 (0.7 to 1.4)	0.919			Cluster 4	64/64	41 (13 - 84)	1.3 (0.8 to 2.2)	0.234
	Mayo									Tothill
	Total Median Survival in Months (Range) [40 (2 - 153)]									Total Median Survival in Months (Range) [28 (6 - 65)]
	Cluster	Events	Median Survival in Months (95% CI)	Partial Model*		Full Model**							Partial Model*		Full Model**
				HR (95% CI)	Wald's P	HR (95% CI)	Wald's P			Cluster	Events	Median Survival in Months (95% CI)	HR (95% CI)	Wald's P	HR (95% CI)	Wald's P
k = 2	Cluster 1	199/199	38 (2 - 143)	1.0 (ref.)		1.0 (ref.)			k = 2	Cluster 1	128/129	26 (7 - 63)	1.0 (ref.)		1.0 (ref.)
	Cluster 2	180/180	42 (2 - 157)	0.8 (0.5 to 1.3)	0.385	0.8 (0.5 to 1.3)	0.387			Cluster 2	111/113	29 (7 - 60)	0.8 (0.6 to 1.3)	0.404	0.8 (0.5 to 1.3)	0.394
k=3	Cluster 1	139/139	36 (3 - 132)	1.0 (ref.)		1.0 (ref.)			k=3	Cluster 1	104/105	26 (5 - 67)	1.0 (ref.)		1.0 (ref.)
	Cluster 2	108/108	41 (3 - 133)	0.8 (0.5 to 1.5)	0.586	0.8 (0.5 to 1.5)	0.563			Cluster 2	46/46	27 (6 - 47)	1.0 (0.6 to 1.7)	0.982	1.0 (0.6 to 1.7)	0.983
	Cluster 3	132/132	52 (2 - 168)	0.6 (0.3 to 0.9)	0.029	0.6 (0.3 to 0.9)	0.029			Cluster 3	89/91	29 (9 - 59)	0.8 (0.5 to 1.3)	0.419	0.9 (0.5 to 1.4)	0.528
k=4	Cluster 1	109/109	29 (2 - 87)	1.0 (ref.)		1.0 (ref.)			k=4	Cluster 1	72/73	24 (4 - 62)	1.0 (ref.)		1.0 (ref.)
	Cluster 2	81/81	38 (2 - 112)	0.7 (0.3 to 1.5)	0.399	0.7 (0.3 to 1.5)	0.407			Cluster 2	43/43	27 (6 - 48)	0.9 (0.5 to 1.6)	0.723	0.9 (0.5 to 1.6)	0.615
	Cluster 3	93/93	54 (3 - 159)	0.6 (0.3 to 1.2)	0.147	0.6 (0.3 to 1.2)	0.139			Cluster 3	67/67	31 (10 - 73)	0.5 (0.3 to 1.0)	0.043	0.5 (0.3 to 0.9)	0.03
	Cluster 4	96/96	46 (4 - 167)	0.4 (0.2 to 0.9)	0.018	0.4 (0.2 to 0.9)	0.018			Cluster 4	57/59	31 (7 - 58)	0.7 (0.4 to 1.2)	0.204	0.7 (0.4 to 1.2)	0.184
	*Partial model adjusted for Stage, Grade, and Surgical Debulking Outcome
	**Full model adjusted for Age at Diagnosis, Stage, Grade, and Surgical Debulking Outcome
