# Supplementary material for: Comprehensive Cross-Population Analysis of High-Grade Serous Ovarian Cancer Supports No More Than Three Subtypes
Source: G3 (Bethesda). 2016 Oct 11;6(12):4097–103. doi: 10.1534/g3.116.033514 (PMC5144978; doi:10.1534/g3.116.033514)
Supplement: Supplemental Material [file supp_g3.116.033514_TableS5.xlsx]

## Sheet: Sup. Table S5
Supplementary Table S5: K means cluster specific overlapping significantly over- and underexpressed genes (TCGA, Mayo, Yoshihara, Tothill Overlap)
K2Cluster1_Pos	K2Cluster1_Neg	K2Cluster2_Pos	K2Cluster2_Neg	K3Cluster1_Pos	K3Cluster1_Neg	K3Cluster2_Pos	K3Cluster2_Neg	K3Cluster3_Pos	K3Cluster3_Neg	K4Cluster1_Pos	K4Cluster1_Neg	K4Cluster2_Pos	K4Cluster2_Neg	K4Cluster3_Pos	K4Cluster3_Neg	K4Cluster4_Pos	K4Cluster4_Neg
A2M	ACSM3	ACSM3	A2M	A2M	ACSM3	ADNP	ACP5	ACSL5	ACKR3	ABCA1	ACTR3B	ADNP	ACP5	ACP5	ARHGEF10	ALDH3B1	ACKR4
ABCA1	ACVR2B	ACVR2B	ABCA1	ABCA1	ACTR3B	AGBL5	ADAM8	AGFG2	ACTA2	ABCA6	ADCK3	BCL7A	ACSL5	ADAMDEC1	CCND1	COBL	ACTA2
ABCC3	AGBL5	AGBL5	ABCC3	ABCA6	ACVR2B	ASTN1	ADAMDEC1	AIFM1	ACTG2	ABCA8	AGO3///TEKT2	BEND5	ADAM8	AIM2	COL2A1	FXYD3	ACTG2
ACKR4	AGO3///TEKT2	AGO3///TEKT2	ACKR4	ACKR3	ADCK3	ATXN7L3B	ADAP2	ANKHD1///ANKHD1-EIF4EBP3///EIF4EBP3	ADAMTS5	ABHD2	ANKEF1	C11orf95	ADAMDEC1	APOBEC3G	CYTL1	MACROD1	ADAM19
ACTA2	ALKBH4	ATP5G2	ACTA2	ACKR4	AGBL5	B3GNT1	ADIPOQ	ATP5J2	ADAMTS9	ACKR3	BDH1	C16orf59	ADAP2	APOL3	GPC1	MLPH	ADAMDEC1
ACTB	ATP5G2	C16orf59	ACTB	ACTA2	AGO3///TEKT2	BCL7A	ADIRF	ATRIP///TREX1	ADIPOQ	ACKR4	C10orf95	C2orf44	ADORA3	APOL6	IRS1	MYO5C	ADAMTS5
ACTG2	C16orf59	CASC1	ACTG2	ACTB	AHCY	BEND5	ADORA3	BRCC3	ADRA2A	ACTA2	C16orf59	CAD	AIF1	C2///CFB	MAGEL2	OXSM	ADH1B
ADAM19	CAPN9	CCDC181	ADAM19	ACTG2	ALLC	BEX1	ADRB2	CFB	AEBP1	ACTB	C19orf57	CCDC181	AIM2	CCL5	SDC2	PKP3	ADIPOQ
ADAM8	CASC1	CLUAP1	ADAM8	ACTN1	ANKEF1	BTBD3	AIF1	CHODL	AGTR1	ACTG2	C1orf109	CDK4	ALOX5	CCL8	SH3BP4	SCGB1D2	AEBP1
ADAMDEC1	CBX8	CPSF4	ADAMDEC1	ADAM19	ATP5G2	C2orf44	AIM1	COX5A	ANGPTL2	ACTN1	C1orf35	CHD4	ALOX5AP	CD48	TCF7L1	SLC22A5	AGTR1
ADAP2	CCDC181	DNAH6	ADAP2	ADAMDEC1	C10orf2	CACNA2D2	AIM2	COX7BP1	ANTXR1	ADAM19	COA7	CHST10	AOAH	CXCL10	TRIL	SYBU	ANGPTL2
ADCY7	CLUAP1	DNAI1	ADCY7	ADAMTS5	C10orf95	CAD	ALOX5	CYC1	ANXA6	ADAMTS5	CPSF4	CLUL1	APOBEC3G	CXCL11	ZHX3		AOAH
ADH1B	CPSF4	EDN3	ADH1B	ADAP2	C19orf57	CBX1	ALOX5AP	DENND2D	AOC3	ADAP2	DCLRE1A	COL2A1	APOBR	DENND2D	ZNF423		AOC3
ADIPOQ	DNAH6	FAM60A	ADIPOQ	ADCY7	C1orf109	CCDC181	AOAH	DHCR24	APBB2	ADCY7	EDN3	COL9A3	APOC1	GBP1			AP1S2
ADORA3	DNAI1	FBXO21	ADORA3	ADH1B	C1orf35	CDK4	APOBEC3G	DLG3	APPL2	ADH1B	FKBPL	CRY1	APOC4-APOC2///APOC4///APOC2	GBP1P1///GBP1			APOE
ADRB2	EDN3	FKBP4	ADRB2	ADIPOQ	CA14	CHD4	APOC1	DNPEP	ARMC9	ADRA2A	HSD11B2	DACH1	APOL1	GBP2			ARHGAP15
AEBP1	FAM60A	FUZ	AEBP1	ADRA2A	CAPN9	COL2A1	APOC4-APOC2///APOC4///APOC2	ECI1	ARMCX1	AEBP1	IQCG	DDX25	APOL2	HERC5			ARSB
AIF1	FKBP4	GAS8	AIF1	AEBP1	CBX8	COL9A3	APOL1	ELF3	ASPN	AGTR1	MAGOH	DHX57	APOL3	HLA-DOB			ASPN
AIM2	FUZ	GLS2	AIM2	AGTR1	CCDC181	CYTL1	APOL2	ELMO3	ATP6V0A1	AIF1	MEAF6	DTNA	APOL6	HPSE			AXL
AKIP1	GAS8	HNRNPCP2///HNRNPC	AKIP1	AIF1	CLCN2	DACH1	APOL3	ETV7	ATP8B2	AKAP13	MRPL2	DTX3	ARHGAP1	IDO1			BCL11B
ALOX5	GLS2	HOOK1	ALOX5	AKAP13	COA7	DDX25	APOL6	FXYD3	AXL	ALOX5	MUTYH	EFNA3	ARHGAP15	IFI16			C1orf54
ALOX5AP	HNRNPCP2///HNRNPC	ING4	ALOX5AP	AKIP1	COG2	DHX40	ARHGAP1	GJB1	BACH1	ALOX5AP	MYB	EFNA4	ARHGDIB	IFI27			C1QTNF3
AMPD3	HOOK1	KDM4D	AMPD3	ALOX5	COL2A1	DHX57	ARHGAP15	GMPR	BACH2	ANGPT1	ORC4	FAM168B	ATP10A	IFI35			C1S
ANGPTL2	KDM4D	KLHDC8A	ANGPTL2	ALOX5AP	CPSF4	DHX9	ARHGDIB	GSTK1	BASP1	ANGPTL2	PAIP2B	FAM169A	ATP8B4	IFIT3			CCDC102B
ANTXR1	KIF5C	KLHL23	ANTXR1	AMPD3	DHODH	DIABLO	ARHGEF6	KLK7	BGN	ANTXR1	POLD2	FZD2	B2M	IL15RA			CCL11
ANXA2	KLHDC8A	LETMD1	ANXA2	ANGPT1	DUS4L	EFNA3	ARL6IP5	MACROD1	BLMH	ANXA2	RNASEH2A	GDF11	BATF	IRF1			CCL19
ANXA5	KLHL23	LRRC23	ANXA5	ANGPTL2	EDN3	EFNA4	ARPC1B	MDH2	BMP1	ANXA5	RPRD2	H2AFY2	BCL10	ITGB7			CCR2
AOAH	LETMD1	PACRG	AOAH	ANTXR1	EFHC2	FAM168B	ATP10A	MGST2	C1QTNF1	AOC3	TARS2	IGSF3	BCL2A1	LAG3			CCR7
AOC3	LRRC23	PAIP2B	AOC3	ANXA2	GAS8	FAM169A	ATP8B4	MTM1	C1QTNF3	AP1S2	TBRG4	KDM1A	BCL3	LAMP3			CD163
AP1S2	PACRG	PEX5	AP1S2	ANXA5	GLB1L2	FAM60A	ATRIP///TREX1	MUC1	CALB2	APBB2	THNSL1	KLHL23	BIN2	NFKBIE			CD247
APLNR	PAIP2B	PPOX	APLNR	AOAH	GLS2	FZD2	B2M	NDUFA1	CALD1	AQP1	UBAP2L	LRP4	BIRC3	NMI			CD248
APOBR	PEX5	PRDX6	APOBR	AOC3	GOLGA2P7	GDF11	BATF	NDUFV1	CCDC88A	ARHGDIB	UGT8	MAGED2	BTK	NR1H3			CD36
APOC1	PPOX	PTCH1	APOC1	AP1S2	HOOK1	H2AFY2	BCL2A1	NOP16	CCNJ	ARNTL	USP21	MARCKSL1	BTN3A2	OAS2			CD3D
APOC4-APOC2///APOC4///APOC2	PPP1R9A	RMND5A	APOC4-APOC2///APOC4///APOC2	APBB2	IFRD2///HYAL3	HNRNPH3	BCL3	NQO1	CD248	ASPN	ZC2HC1C	MEST	BTN3A3	OAS3			CD3G
APOE	PREPL	RNPS1	APOE	APLNR	ISYNA1	IGSF3	BIN2	OVOL2	CDH11	ATP10A	ZNHIT2	MFAP2	C10orf10	OASL			CD53
APOL2	PTCH1	SNRPA	APOL2	APOC1	KIF5C	ITM2C	BIRC3	OXSM	CDK14	ATP10D		MSANTD3-TMEFF1///TMEFF1	C1QA	PLSCR1			CD84
APOL3	RMND5A	SSB	APOL3	APOE	KLHDC8A	JARID2	BST1	PAK6	CEP170P1///CEP170	ATP6V1B2		MSH6	C1QB	PSMB10			CD8A
APOL6	RNPS1	TARS2	APOL6	AQP1	KLHL23	KDM1A	BTK	PDZK1IP1	CH25H	AXL		MYL6B	C2///CFB	PSMB8			CD93
AQP1	SOX12	TFAP4	AQP1	ARHGAP15	L2HGDH	KHDRBS1	BTN3A2	PKP3	CHPF	BASP1		NCAPD2	C3	PSMB9			CEP170P1///CEP170
ARHGAP15	SSB	THNSL1	ARHGAP15	ARHGDIB	LETMD1	KIAA1467	BTN3A3	PRRG4	CHSY1	BDKRB2		NFYA	C3AR1	RARRES3			CHN1
ARHGDIB	TARS2	TMEM231	ARHGDIB	ARHGEF6	2016-03-01	KLHL23	C10orf10	PSME1	CILP	BEAN1		NINL	CARD9	SLC15A3			CLEC2B
ARHGEF6	TFAP4	TRAF3IP1	ARHGEF6	ARL2BP	MEAF6	LANCL1	C1QA	RARRES3	CKAP4	BGN		NOVA1	CASP10	STAT1			CLEC4A
ARL6IP5	THNSL1	TSPAN6	ARL6IP5	ARNTL	MMACHC	LRP4	C1QB	RTP4	CNN1	BHLHE40		NREP	CASP4	TAP1			CNN1
ARNTL	TMEM231	USP21	ARNTL	ARSB	MSH6	MAGED2	C1R	S100A14	COL10A1	BMP1		NT5DC2	CCDC109B	TAP2			COL10A1
ARSB	TOMM34	WDR73	ARSB	ASAH1	MUTYH	MAGI1	C1S	SLC5A1	COL11A1	BMP4		ODC1	CCL2	TAPBP			COL11A1
ASAH1	TRAF3IP1	ZC2HC1C	ASAH1	ASPN	NR1I2	MAP4K3	C2///CFB	SNCG	COL16A1	C11orf24		PAFAH1B3	CCL20	TDRD7			COL3A1
ASPN	TSPAN6	ZMYND10	ASPN	ATP10A	NTHL1	MARCKSL1	C3	SPDEF	COL3A1	C1QA		PFAS	CCL3///CCL3L3///CCL3L1	TFEC			COL4A1
ATP10A	USP21	ZNF239	ATP10A	ATP10D	NUP133	MEST	C3AR1	SYBU	COL4A1	C1QB		PFN2	CCL4	TMEM140			COL4A2
ATP10D	WDR73		ATP10D	ATP6V1B2	OXSM	MIR4700///UNC119B	C5AR1	TEX264	COL4A2	C1QTNF1		PHC1P1///PHC1	CCL5	TNFSF10			COL5A2
ATP2A3	ZC2HC1C		ATP2A3	AXL	PACRG	MKS1	CARD9	TJP3	COL5A1	C1QTNF3		PNMAL1	CCL8	TRIM14			COL5A3
ATP6V1B2	ZMYND10		ATP6V1B2	B2M	PAIP2B	MSANTD3-TMEFF1///TMEFF1	CASP10	VAMP8	COL5A2	C1R		POLR3B	CCR2	UBE2L6			COL8A1
ATP8B4	ZNF239		ATP8B4	BACH1	PEX5	MSH6	CASP4	ZNHIT2	COL6A2	C1S		POU2F1	CCR5	USP18			COL8A2
AXL			AXL	BASP1	PHF8	NFYA	CBR3		COL8A1	C3		PRPSAP2	CCR7	XAF1			COLEC12
B2M			B2M	BCL2A1	POLD2	NINL	CCDC109B		COL8A2	C5AR1		PTOV1	CCRL2				COMP
BASP1			BASP1	BDKRB2	POLR1C	NREP	CCL11		COLEC12	CALB2		RAE1	CD14				COPZ2
BATF			BATF	BEAN1	PPOX	ODC1	CCL19		COMP	CALD1		RHOBTB1	CD163				CREM
BCL2A1			BCL2A1	BGN	PPP1R9A	PAFAH1B3	CCL2		COPZ2	CALU		RND2	CD180				CSGALNACT2
BGN			BGN	BHLHE40	PTCH1	POLR3B	CCL20		COX7A1	CAPZB		RNFT2	CD1C				CST7
BHLHE40			BHLHE40	BIN2	RBBP8	POU2F1	CCL3///CCL3L3///CCL3L1		CPA3	CAV1		SALL1	CD2				CTSK
BIN2			BIN2	BMP1	RPRD2	PREPL	CCL4		CSRNP2	CCDC102B		SALL2	CD247				CXCL13
BNC1			BNC1	BTK	SNRPA	PRPSAP2	CCL5		CSRP2	CCL11		SEPHS1	CD300A				CXCL9
BTK			BTK	C11orf24	TARS2	PSMC3IP	CCL8		CTGF	CCL2		SMARCD1	CD33				CYTIP
C1orf54			C1orf54	C1orf54	TFAP4	PTCH1	CCR2		CTSK	CCL4		SMO	CD37				DDR2
C1QA			C1QA	C1QA	THNSL1	PTOV1	CCR5		CXCL14	CCSER2		SNRNP200	CD3D				DOCK2
C1QB			C1QB	C1QB	TMEM231	RAE1	CCR7		CYR61	CD14		SPATA2	CD48				DSE
C1QTNF1			C1QTNF1	C1QTNF1	TRIT1	RBM12	CCRL2		CYTL1	CD163		SRSF3	CD52				ECM1
C1QTNF3			C1QTNF3	C1QTNF3	URB2	RBM8A	CD14		DCHS1	CD248		TCEA2	CD53				EDNRA
C1R			C1R	C1R	USP21	RHOBTB1	CD163		DCLK1	CD302		TCF7L1	CD69				ELTD1
C1S			C1S	C1S	WDR3	RND2	CD180		DCN	CD36		TIMELESS	CD74				EMP3
C3			C3	C3	ZC2HC1C	RNFT2	CD1A		DDR2	CD93		TMEM194A	CD80				ENTPD1
C3AR1			C3AR1	C3AR1	ZNF239	SALL1	CD1C		DENND2A	CD99		TMEM97	CD82				EPB41L3
C5AR1			C5AR1	C5AR1		SALL2	CD2		DIP2C	CDH11		TMSB15A	CD84				EPYC
CALB2			CALB2	CALB2		SEPHS1	CD247		DKK3	CDK14		TRO	CD8A				EVI2A
CALCOCO2			CALCOCO2	CALCRL		SMARCD1	CD300A		DLC1	CDKN1A		TTI1	CD96				FABP4
CALD1			CALD1	CALD1		SPATA2	CD33		DPY19L1	CDR2		TUBB2B	CDCP1				FAP
CAPZB			CAPZB	CALU		SPRED2	CD37		DZIP1	CFD		UBE2E3	CFB				FBN1
CCDC102B			CCDC102B	CAPZB		SRSF3	CD3D		ECM1	CFH		UCHL1	CIITA				FGF1
CCL11			CCL11	CAV1		TCF7L1	CD3E		EDNRA	CFH///CFHR1		USP21	CLEC2B				FGR
CCL18			CCL18	CCDC102B		TMEM97	CD3G		EFEMP2	CH25H		ZBTB39	CLEC4A				FLI1
CCL19			CCL19	CCL11		TMSB15A	CD48		EFS	CHN1		ZKSCAN3	CLEC5A				FLNC
CCL2			CCL2	CCL2		TRO	CD52		EID1	CHPF		ZNF10	CLEC7A				FN1
CCL21			CCL21	CCL21		TSPAN6	CD53		ELN	CHST15		ZNF180	CMKLR1				FOXF1
CCL3///CCL3L3///CCL3L1			CCL3///CCL3L3///CCL3L1	CCL3///CCL3L3///CCL3L1		TUBB2B	CD69		EMILIN1	CHSY1		ZNF232	CORO1A				FPR3
CCL4			CCL4	CCL4		UBE2E3	CD72		EMP1	CILP		ZNF287	CRTAM				FTLP3///FTL
CCL5			CCL5	CCL5		USP39	CD74		ENOX1	CLEC11A		ZNF423	CSF1				FZD2
CCL8			CCL8	CCR5		WLS	CD80		ENPP1	CLEC2B		ZNF711	CSF1R				GAS7
CCR2			CCR2	CCRL2		ZBTB39	CD82		ENTPD7	CLIC3			CSF2RA				GEM
CCR5			CCR5	CCSER2		ZNF10	CD84		EPYC	CLIC4			CST7				GFPT2
CCR7			CCR7	CD14		ZNF180	CD8A		ETV1	CNN1			CTSB				GIMAP5
CCRL2			CCRL2	CD163		ZNF232	CD96		F13A1	CNN2			CTSW				GLIPR1
CCSER2			CCSER2	CD180		ZNF423	CDCP1		FABP4	CNN3			CXCL10				GLT8D2
CD14			CD14	CD2		ZNF428	CEBPD		FAM155A	CNTN1			CXCL11				GPR171
CD163			CD163	CD248		ZNF638	CFB		FAP	COL10A1			CXCL13				GPR183
CD180			CD180	CD300A		ZNF711	CFD		FAT4	COL11A1			CXCL9				GREM1
CD1D			CD1D	CD302		ZNF84	CHI3L1		FBLN2	COL16A1			CXCR6				GRP
CD2			CD2	CD36			CIITA		FBN1	COL3A1			CXorf21				GUCY1A3
CD247			CD247	CD37			CLEC2B		FEZ1	COL4A1			CYBB				GZMK
CD248			CD248	CD3D			CLEC4A		FGF1	COL4A2			CYTH4				HCK
CD300A			CD300A	CD48			CLEC5A		FGF7	COL5A1			CYTIP				HIPK1///OLFML3
CD302			CD302	CD52			CLEC7A		FILIP1L	COL5A2			DDX60				HLX
CD33			CD33	CD53			CLIC2		FKBP14	COL5A3			DEFB1				HSD17B6
CD36			CD36	CD69			CMKLR1		FLNC	COL6A2			DENND3				IFFO1
CD37			CD37	CD84			CORO1A		FN1	COL8A1			DHRS9				IGKV1-13///IGKV1D-13
CD3D			CD3D	CD93			CPA3		FOXF1	COL8A2			DOCK2				IGKV1-39///IGKV1D-39
CD3E			CD3E	CD99			CRTAM		FSCN1	COLEC12			DOK2				IGKV1OR2-108
CD3G			CD3G	CDH11			CSF1		FSTL1	COMP			DPYD				IGKV4-1
CD48			CD48	CDH5			CSF1R		FSTL3	COPZ2			DRAM1				IGLL3P
CD52			CD52	CDK14			CSF2RA		FTO	CORIN			DUSP10				IL10RA
CD53			CD53	CDKN1A			CSF2RB		FYN	COX7A1			EMR1				IL16
CD58			CD58	CDR2			CST7		FZD2	CPA3			EMR2				IL7R
CD69			CD69	CFD			CTSB		FZD7	CPE			EVI2A				INHBA
CD72			CD72	CFH			CTSL		GALNT1	CPQ			EVI2B				ITGA5
CD83			CD83	CFH///CFHR1			CTSW		GAS7	CSF1R			FAM120A				ITGB1
CD84			CD84	CH25H			CX3CR1		GEM	CSGALNACT2			FAM129A				ITGB5
CD8A			CD8A	CHN1			CXCL10		GFPT2	CST7			FAS				ITGBL1
CD93			CD93	CHST15			CXCL11		GLI3	CTGF			FASLG				ITK
CD96			CD96	CHSY1			CXCL13		GLT8D2	CTSB			FBP1				KCNE4
CD99			CD99	CILP			CXCL9		GOLIM4	CTSK			FCER1G				KCNJ8
CDH11			CDH11	CLEC2B			CXCR6		GREM1	CTSO			FCGR1A///FCGR1C///FCGR1B				KDELC1
CDR2			CDKN1A	CLEC4A			CXorf21		GRP	CXCL14			FCGR2A				KIF26B
CFD			CDR2	CLEC5A			CYBB		HEPH	CYP1B1			FCGR2B				LAIR1
CFH			CFD	CLEC7A			CYLD		HIPK1///OLFML3	CYR61			FCGR3A///FCGR3B				LAX1
CFH///CFHR1			CFH	CLIC2			CYP1B1		HOMER3	CYTH4			FCN1				LCK
CH25H			CFH///CFHR1	CLIC3			CYTH4		HSD17B6	CYTIP			FGL2				LEPRE1
CHN1			CH25H	CLIC4			CYTIP		HSPG2	DAAM2			FGR				LGALS1
CHST15			CHN1	CMKLR1			DDX60		ID1	DCHS1			FLI1				LOXL2
CILP			CHST15	CNN1			DENND3		ID3	DCN			FMNL1				MAFB
CLEC1A			CILP	CNN2			DHX58		IGF1	DDR2			FPR1				MAPRE2
CLEC2B			CLEC1A	CNN3			DOCK2		IGFBP4	DFNA5			FPR3				MARCKS
CLEC4A			CLEC2B	CNTN1			DOK2		IGFBP5	DIP2C			FTH1				MFAP2
CLEC5A			CLEC4A	COL10A1			DPYD		IGFBP7	DKK2			FYB				MFAP4
CLEC7A			CLEC5A	COL11A1			DRAM1		IL18R1	DKK3			GBP1				MICAL1
CLIC2			CLEC7A	COL16A1			DUSP10		INHBA	DLC1			GBP1P1///GBP1				MLLT11
CLIC4			CLIC2	COL3A1			EMP3		INPP5F	DNAJB4			GBP2				MMP11
CMKLR1			CLIC4	COL4A1			EMR1		IQCJ-SCHIP1///SCHIP1	DOCK4			GIMAP4				MMP13
CNN2			CMKLR1	COL4A2			EMR2		ITGA1	DPYD			GIMAP5				MMP14
CNN3			CNN2	COL5A1			ENTPD1		ITGA5	DPYSL3			GIMAP6				MMP2
COL10A1			CNN3	COL5A2			EPB41L3		ITGB1	DRAM1			GLRX				MMP9
COL11A1			COL10A1	COL5A3			EVI2A		ITGB5	DSE			GMFG				MOXD1
COL16A1			COL11A1	COL6A2			EVI2B		ITGBL1	DST			GNA15				MS4A4A
COL3A1			COL16A1	COL8A1			FAM120A		JAM2	DUSP1			GNLY				MYO1B
COL4A1			COL3A1	COL8A2			FAM129A		JAM3	DUSP3			GPR171				NCF2
COL5A1			COL4A1	COLEC12			FASLG		KCNE4	DYNLT3			GPR18				NKX3-2
COL5A2			COL5A1	COMP			FCER1G		KCNJ8	DYX1C1-CCPG1///CCPG1			GPR183				NPL
COL5A3			COL5A2	COPZ2			FCGR1A///FCGR1C///FCGR1B		KDELC1	ECM1			GPR65				NREP
COL6A2			COL5A3	CORIN			FCGR2A		KIDINS220	EDEM1			GSAP				NTM
COL8A1			COL6A2	CORO1A			FCGR2B		KIF26B	EDNRA			GSDMD				NUAK1
COL8A2			COL8A1	CORO1C			FCGR3A///FCGR3B		KIF3C	EFEMP1			GVINP1				OLFML2B
COLEC12			COL8A2	COTL1			FCN1		KIT	EFEMP2			GZMA				OMD
COMP			COLEC12	COX7A1			FGL2		LAMB1	EHD2			GZMB				OSTM1
COPZ2			COMP	CPA3			FGR		LEPRE1	ELK3			GZMH				P2RY14
CORIN			COPZ2	CPE			FKBP15		LEPREL2	ELN			GZMK				PCOLCE
CORO1A			CORIN	CPQ			FLI1		LEPREL4	ELTD1			HCK				PDE4B
COTL1			CORO1A	CPVL			FMNL1		LHFP	EMCN			HCP5				PDGFRB
COX7A1			COTL1	CSF1R			FMO2		LMOD1	EMILIN1			HK3				PDPN
CPA3			COX7A1	CSF2RA			FPR1		LOXL1	EMP1			HLA-A				PIEZO2
CRLF3			CPA3	CSGALNACT2			FPR3		LOXL2	EMP3			HLA-B				PKIA
CRTAM			CRLF3	CST7			FTH1		LRP1	EMR2			HLA-C				PLAU
CSF1R			CRTAM	CTGF			FYB		LRP4	ENOX1			HLA-DMA				PLEKHO1
CSF2RA			CSF1R	CTSA			GBP1		LRRC17	ENPEP			HLA-DMB				PLIN2
CSGALNACT2			CSF2RA	CTSB			GBP1P1///GBP1		LTBP2	ENPP1			HLA-DOA				PLN
CST7			CSGALNACT2	CTSK			GBP2		MAGEH1	ENTPD1			HLA-DOB				PLVAP
CSTA			CST7	CTSL			GGT5		MAGEL2	EPB41L3			HLA-DPA1				PLXNC1
CTGF			CSTA	CTSO			GIMAP4		MAP1A	EPYC			HLA-DPB1				PMP22
CTSA			CTGF	CXCL14			GIMAP5		MAP4K4	ETV1			HLA-DQB2				POSTN
CTSB			CTSA	CXCL9			GIMAP6		MAPK7	EVC			HLA-DRA				PPEF1
CTSC			CTSB	CYB5R4			GLIPR1		MAPRE2	EVI2A			HLA-DRB1				PRDM1
CTSH			CTSC	CYBB			GLRX		MARCKS	F13A1			HLA-E				PROCR
CTSK			CTSH	CYP1B1			GMFG		MATN3	FABP4			HLA-F				PTGER4
CTSL			CTSK	CYR61			GNA15		MFAP2	FAM114A1			HLA-J				PTPN22
CTSO			CTSL	CYTH4			GNLY		MFAP4	FAM155A			HPGDS				PTPRC
CTSW			CTSO	CYTIP			GPR171		MLLT11	FAM198B			HP///HPR				PTRF
CXCL13			CTSW	DAAM2			GPR18		MMP11	FAM46A			ICAM3				RAB31
CXCL14			CXCL13	DCHS1			GPR183		MMP14	FAM63B			ICOS				RAMP2
CXCL9			CXCL14	DCN			GPR65		MMP2	FAM69A			IDO1				RCN3
CXCR6			CXCL9	DDR2			GSDMD		MN1	FAP			IFFO1				RGS16
CXorf21			CXCR6	DFNA5			GVINP1		MOXD1	FAS			IFI16				RIT1
CYB5R4			CXorf21	DHRS7			GYPC		MPRIP	FAT1			IFI35				RTN1
CYBB			CYB5R4	DIP2C			GZMA		MRPS31P5///THSD1	FBLN2			IFIH1				SAMSN1
CYLD			CYBB	DKK2			GZMB		MTMR9	FBN1			IFIT2				SEC23A
CYP1B1			CYLD	DLC1			GZMH		MYO1B	FCGR1A///FCGR1C///FCGR1B			IFIT3				SERPINE1
CYR61			CYP1B1	DNAJB4			GZMK		NAP1L3	FCGR2A			IFNGR1				SERPINF1
CYTH1			CYR61	DOCK2			HCK		NAV3	FCGR2B			IGHM				SLAMF7
CYTH4			CYTH1	DOCK4			HCP5		NCOR2	FCGR3A///FCGR3B			IGHV3-23				SLAMF8
CYTIP			CYTH4	DPYD			HERC6		NEDD9	FEZ1			IGJ				SLC12A8
DCN			CYTIP	DPYSL3			HK3		NEK3	FGF1			IGKV1-39///IGKV1D-39				SLC20A1
DENND3			DCN	DRAM1			HLA-A		NID1	FGF7			IGLL3P				SLC31A2
DNAJB9			DENND3	DSE			HLA-B		NID2	FHL3			IGSF6				SLC7A7
DNAJC1			DNAJB9	DUSP1			HLA-C		NKX3-2	FHOD3			IKZF1				SNX10
DOCK2			DNAJC1	DUSP3			HLA-DMA		NLGN4X	FILIP1L			IL10RA				SPARC
DOCK4			DOCK2	DYNLT3			HLA-DMB		NR2F1	FKBP14			IL15				SPHK1
DOK2			DOCK4	ECM1			HLA-DOA		NREP	FLI1			IL15RA				SPOCK1
DPYD			DOK2	EDNRA			HLA-DOB		NTM	FLNA			IL16				STAG3///PVRIG
DPYSL3			DPYD	EFEMP1			HLA-DPA1		NUAK1	FLRT2			IL18				STAT4
DRAM1			DPYSL3	EFEMP2			HLA-DPB1		OLFML1	FMO2			IL18RAP				SULF1
DSE			DRAM1	EHD2			HLA-DQB2		OLFML2B	FN1			IL1B				SVEP1
DUSP1			DSE	ELK3			HLA-DRA		OMD	FOXF1			IL21R				TAGLN
DUSP3			DUSP1	ELN			HLA-DRB1		PALLD	FOXN3			IL2RA				TCF4
DYNLT3			DUSP3	ELTD1			HLA-E		PAM	FPR1			IL2RB				TDO2
EAF2			DYNLT3	EMCN			HLA-F		PCDHGC5///PCDHGA1///PCDHGA2///PCDHGA3///PCDHGB1///	FPR3			IL2RG				TENM3
EBI3			EAF2	EMILIN1			HLA-J		PCOLCE	FSTL1			IL4R				TGFB1I1
ECM1			EBI3	EMP1			HMOX1		PCOLCE2	FSTL3			IL7				TGFBI
EDEM1			ECM1	EMP3			HPGDS		PCSK5	FTLP3///FTL			IL7R				THBS1
EDNRA			EDEM1	EMR2			HP///HPR		PDGFD	FXYD5			INPP5D				TIMP2
EFEMP1			EDNRA	ENOX1			HPSE		PDGFRB	FYB			IRF1				TIMP3
EHD2			EFEMP1	ENPEP			ICAM3		PDLIM2	GADD45B			IRF2				TMEM204
ELK3			EHD2	ENPP1			ICOS		PDLIM7	GAL3ST4			ISG20				TMEM45A
ELTD1			ELK3	ENTPD1			IDO1		PDPN	GALNT1			ITGA4				TNFAIP6
EMCN			ELTD1	EOGT			IFFO1		PDZRN3	GALNT10			ITGAL				TNFRSF17
EMILIN1			EMCN	EPB41L3			IFI16		PHLDA1	GAS1			ITGAX				TNFSF4
EMP3			EMILIN1	EPYC			IFI27		PIEZO2	GAS7			ITGB2				TPST1
EMR2			EMP3	ETV1			IFI35		PKIA	GBP2			ITGB7				TRAT1
ENTPD1			EMR2	EVC			IFI44		PLAU	GEM			ITK				TRBC2
EOGT			ENTPD1	EVI2A			IFI44L		PLK2	GFPT2			JAK2				TRPV2
EPB41L3			EOGT	EVI2B			IFIH1		PLN	GGT5			KIAA0247				VAMP5
EPYC			EPB41L3	EVL			IFIT2		PLOD1	GHR			KLRB1				VCAM1
ETV1			EPYC	F13A1			IFIT3		PMEPA1	GJA1			KLRC4-KLRK1///KLRK1				VCAN
EVI2A			ETV1	FABP4			IFITM2		PMP22	GLI3			KLRD1				VOPP1
EVI2B			EVI2A	FAM114A1			IFITM2///IFITM1		POSTN	GLIPR1			KYNU				WIPF1
F13A1			EVI2B	FAM155A			IFITM3		PPAP2A	GLT8D2			LAIR1				ZCCHC24
FABP4			F13A1	FAM198B			IFNGR1		PPEF1	GPR116			LAIR2				ZEB1
FAM105A			FABP4	FAM46A			IGHM		PRKCDBP	GPR183			LAPTM5				ZEB2
FAM114A1			FAM105A	FAM63B			IGHV3-23		PRKD1	GPR78///CPZ			LAT2
FAM129A			FAM114A1	FAM69A			IGHV3-30///IGHV3-33		PSD3	GREM1			LCP2
FAM155A			FAM129A	FAP			IGJ		PTGIS	GRP			LGALS3
FAM46A			FAM155A	FAS			IGKV1-13///IGKV1D-13		PTK7	GUCY1A3			LILRB1
FAM49A			FAM46A	FBLN2			IGKV1-39///IGKV1D-39		PTPRD	HAS2			LILRB2
FAM69A			FAM49A	FBN1			IGKV1OR2-108		PTRF	HBEGF			LILRB4
FAP			FAM69A	FCGR1A///FCGR1C///FCGR1B			IGKV2-28///IGKV2D-28		PXDN	HEPH			LMNA
FAS			FAP	FCGR2A			IGKV4-1		RAB23	HEXB			LPAR6
FASLG			FAS	FCGR2B			IGLL3P		RAI14	HIF1A			LPXN
FBN1			FASLG	FCGR3A///FCGR3B			IGSF6		RARRES2	HIPK1///OLFML3			LRMP
FCER1G			FBN1	FERMT2			IKZF1		RCN3	HLX			LRP10
FCGR1A///FCGR1C///FCGR1B			FCER1G	FEZ1			IL10RA		RGS16	HMOX1			LSP1
FCGR2A			FCGR1A///FCGR1C///FCGR1B	FGF1			IL15		RGS4	HOPX			LST1
FCGR2B			FCGR2A	FGF7			IL15RA		RGS5	HOXA5			LY86
FCGR3A///FCGR3B			FCGR2B	FGL2			IL16		RHOBTB1	HSD17B6			LY96
FCN1			FCGR3A///FCGR3B	FGR			IL18		RHOBTB3	HSPB8			LYN
FGF1			FCN1	FILIP1L			IL18RAP		RTN4	HSPG2			LYZ
FGL2			FGF1	FKBP11			IL1B		SALL1	HTR2B			MAFF
FGR			FGL2	FKBP14			IL21R		SCG2	HTRA1			MAP3K6
FILIP1L			FGR	FKBP15			IL2RA		SDC1	ID1			2016-03-01
FKBP11			FILIP1L	FLI1			IL2RB		SDC2	ID3			MEF2C
FKBP15			FKBP11	FLT1			IL2RG		SEC23A	IFFO1			MFSD1
FLI1			FKBP15	FMO2			IL4R		SEMA5A	IGF1			MFSD12
FLT1			FLI1	FN1			IL7		SEMA6A	IGFBP3			MILR1
FLT3LG			FLT1	FOLR2			IL7R		2016-09-08	IGFBP4			MNDA
FLVCR2			FLT3LG	FOXF1			INPP5D		SERPINE1	IGFBP6			MS4A4A
FMNL1			FLVCR2	FOXN3			IRF1		SERPINF1	IGFBP7			MS4A6A
FMO2			FMNL1	FPR1			IRF2		SERPINH1	IL10RA			MSN
FN1			FMO2	FPR3			ISG20		SFRP4	IL16			MSR1
FOLR2			FN1	FSCN1			ITGA4		SLC20A1	IL4R			MST1R
FPR1			FOLR2	FSTL1			ITGAL		SLC2A3	IL7R			MUC1
FPR3			FPR1	FSTL3			ITGAX		SLIT2	INHBA			MVP
FTLP3///FTL			FPR3	FTLP3///FTL			ITGB2		SMAD7	INPP5F			MYD88
FXYD5			FTLP3///FTL	FXYD5			ITGB7		SMTN	ISL1			MYH9
FYB			FXYD5	FYB			ITK		SOGA2	ISLR			MYO1F
G0S2			FYB	G0S2			JAK2		SPARC	ITGA1			NADSYN1
GADD45B			G0S2	GADD45B			KCNAB2		SPARCL1	ITGA5			NCF1B///NCF1C///NCF1
GAL3ST4			GADD45B	GAL3ST4			KIAA0247		SPOCK1	ITGAV			NCF2
GALNT10			GAL3ST4	GALNT1			KIAA0930		SPON2	ITGB1			NCF4
GAS1			GALNT10	GALNT10			KIR2DL2///KIR2DL4		SRGAP2	ITGB2			NCKAP1L
GBP1			GAS1	GAS1			KLRB1		SRPX	ITGB5			NFKB1
GBP1P1///GBP1			GBP1	GAS7			KLRC4-KLRK1///KLRK1		SRPX2	ITGBL1			NKG7
GBP2			GBP1P1///GBP1	GATA3			KLRD1		STX2	JAM2			NMI
GEM			GBP2	GBP2			KYNU		SUGCT	JAM3			NNMT
GFPT2			GEM	GEM			LAIR1		TAGLN	KAL1			NOD2
GGT5			GFPT2	GFPT2			LAIR2		TANC2	KANK2			NPL
GIMAP4			GGT5	GGT5			LAMP3		TCF4	KCNE4			NUPR1
GIMAP5			GIMAP4	GHR			LAPTM5		TCF7L1	KCNJ8			OASL
GIMAP6			GIMAP5	GIMAP4			LAT2		TENM3	KDELC1			OLR1
GJA1			GIMAP6	GIMAP5			LCK		TGFB1I1	KDELR3			OPTN
GLIPR1			GJA1	GIMAP6			LCP1		THBS1	KIAA0247			P2RY13
GLRX			GLIPR1	GJA1			LCP2		THY1	KIAA0930			P2RY6
GLT8D2			GLRX	GLI3			LGALS1		TIMP2	KIAA1199			PAEP
GM2A			GLT8D2	GLIPR1			LILRA2		TIMP3	KIF26B			PDZK1IP1
GMFG			GM2A	GLRX			LILRB1		TMEM204	KIFC3			PHF11
GNA15			GMFG	GLT8D2			LILRB2		TMEM256-PLSCR3	KLF6			PLA2G4C
GNLY			GNA15	GM2A			LILRB4		TMEM45A	KLF9			PLAC8
GPR116			GNLY	GMFG			LIPA		TMSB15A	LAIR1			PLEC
GPR137B			GPR116	GNA15			LPAR6		TMSB15B	LAMB1			PLEK
GPR171			GPR137B	GPR116			LPXN		TNFSF4	LAPTM5			PLEKHO2
GPR18			GPR171	GPR137B			LRMP		TPST1	LEPRE1			PLEKHS1
GPR183			GPR18	GPR183			LRP10		TRIL	LEPREL2			PLSCR1
GPR65			GPR183	GPR65			LSP1		TSC22D2	LGALS1			PML
GREM1			GPR65	GPR78///CPZ			LST1		TUBB2A	LHFP			POLD4
GRN			GREM1	GREM1			LXN		TUBB2B	LIMA1			PRDM1
GRP			GRN	GRP			LY6E		TWIST1	LMCD1			PRF1
GUCY1A3			GRP	GUCY1A3			LY86		VAT1	LMOD1			PSMB10
GVINP1			GUCY1A3	GYPC			LY96		VCAN	LOXL1			PSMB8
GYPC			GVINP1	GZMA			LYN		VEGFC	LOXL2			PSMB9
GZMA			GYPC	GZMK			LYZ		VIM	LPAR1			PSME1
GZMB			GZMA	HAS2			MAN1A1		WISP1-OT1///WISP1	LPAR6			PSTPIP2
GZMH			GZMB	HBEGF			2016-03-01		XYLT1	LPL			PTAFR
GZMK			GZMH	HCK			MARCO		ZC4H2	LPP			PTK2B
HAMP			GZMK	HEPH			MEF2C		ZCCHC24	LRP1			PTPN22
HAS2			HAMP	HEXB			MFSD1		ZEB1	LRRC15			PTPRC
HBEGF			HAS2	HIF1A			MILR1		ZFP37	LRRC17			PTPRCAP
HCK			HBEGF	HIPK1///OLFML3			MMP9		ZNF423	LRRC32			PTPRE
HEPH			HCK	HLA-C			MNDA			LSP1			PYCARD
HEXB			HEPH	HLA-DPA1			MPP1			LTBP2			RAB27A
HHEX			HEXB	HLA-DPB1			MS4A4A			LXN			RAC2
HIPK1///OLFML3			HHEX	HLA-DRA			MS4A6A			LY86			RARRES3
HK3			HIPK1///OLFML3	HLX			MSN			LY96			RFTN1
HLA-A			HK3	HMOX1			MSR1			MAF			RGS1
HLA-B			HLA-A	HNMT			MT2A			MAFB			RHBDF2
HLA-C			HLA-B	HOPX			MUC1			MAN1A1			RHOH
HLA-DOA			HLA-C	HOXA5			MVP			MAN2A1			RIPK2
HLA-DPA1			HLA-DOA	HSD17B6			MX1			MAP1A			RNASE6
HLA-DPB1			HLA-DPA1	HSPB8			MYD88			MAP4K4			RNF19B
HLA-DRA			HLA-DPB1	HTR2B			MYH9			MAP7D1			RNPEPL1
HLA-E			HLA-DRA	HTRA1			MYO1F			MAPRE2			RRAS
HLA-F			HLA-E	ID2			MYO5A			MARCKS			RTP4
HLA-J			HLA-F	ID3			MZB1			MATN3			S100A6
HLX			HLA-J	IER3			NAAA			MCAM			SAMSN1
HMOX1			HLX	IFFO1			NCF1B///NCF1C///NCF1			MEF2C			SASH3
HNMT			HMOX1	IGF1			NCF2			MFAP2			SAT1
HOPX			HNMT	IGFBP3			NCF4			MFAP4			SBNO2
HSD17B6			HOPX	IGFBP4			NCK1			MFAP5			SCGB2A2
HTR2B			HSD17B6	IGFBP6			NCKAP1L			MFSD1			SCO2
HTRA1			HTR2B	IGFBP7			NFKB1			MGP			SCO2///TYMP
ICOS			HTRA1	IGJ			NINJ1			MICAL1			SDS
IER3			ICOS	IGKV1-13///IGKV1D-13			NKG7			MICAL2			SECTM1
IFFO1			ID3	IGKV1-39///IGKV1D-39			NMI			MINOS1-NBL1///NBL1			SELL
IFNG			IER3	IGKV1OR2-108			NNMT			MIR4722///PIEZO1			SERPINA1
IFNGR1			IFFO1	IGKV2-28///IGKV2D-28			NOD2			MMP11			SERPINB1
IGFBP4			IFNG	IGKV4-1			NPL			MMP13			SH2B3
IGFLR1			IFNGR1	IGLL3P			NR3C1			MMP14			SH2D1A
IGHM			IGFBP4	IGSF6			NUPR1			MMP2			SH3GLB1
IGHV1-2			IGFLR1	IKZF1			OAS1			MN1			SIGLEC1
IGHV3-23			IGHM	IL10RA			OAS2			MNDA			SIGLEC9
IGHV3-30///IGHV3-33			IGHV1-2	IL16			OAS3			MOXD1			SIRPG
IGJ			IGHV3-23	IL2RA			OASL			MPP1			SLA
IGKV1-13///IGKV1D-13			IGHV3-30///IGHV3-33	IL2RB			OLR1			MPRIP			SLAMF7
IGKV1-39///IGKV1D-39			IGJ	IL2RG			OPTN			MRC1			SLAMF8
IGKV1OR2-108			IGKV1-13///IGKV1D-13	IL4R			P2RY13			MRC2			SLC11A1
IGKV2-28///IGKV2D-28			IGKV1-39///IGKV1D-39	IL6			P2RY6			MS4A4A			SLC15A3
IGKV4-1			IGKV1OR2-108	IL7R			PAEP			MS4A6A			SLC31A2
IGLL3P			IGKV2-28///IGKV2D-28	INHBA			PARP12			MSN			SLC5A1
IGSF6			IGKV4-1	INPP5D			PDE4B			MSR1			SLCO2B1
IKZF1			IGLL3P	INPP5F			PDZK1IP1			MYH9			SP110
IL10			IGSF6	IRF8			PHF11			MYL9			SP140
IL10RA			IKZF1	ISL1			PIK3CD			MYLK			SPI1
IL16			IL10	ISLR			PIK3IP1			MYO1B			SPP1
IL18			IL10RA	ITGA1			PLA2G4C			MYO1E			SQRDL
IL18RAP			IL16	ITGA5			PLAU			MYO5A			SRGN
IL1B			IL18	ITGAV			PLAUR			NAV3			STAB1
IL21R			IL18RAP	ITGB1			PLEK			NCF2			STAG3///PVRIG
IL2RA			IL1B	ITGB2			PLEKHO2			NCOR2			STAP1
IL2RB			IL21R	ITGB5			PLSCR1			NDN			STK17B
IL2RG			IL2RA	ITGBL1			PML			NEDD4			TAP1
IL4R			IL2RB	ITM2A			PRDM1			NID1			TAP2
IL6			IL2RG	JAM2			PRF1			NID2			TAPBP
IL7			IL4R	JAM3			PSMB10			NKX3-2			TBC1D2
IL7R			IL6	KAL1			PSMB8			NNMT			TBC1D22A
INHBA			IL7	KCNE4			PSMB9			NOX4			TCIRG1
INPP5D			IL7R	KCNJ8			PSME1			NR2F1			TFEC
IRF8			INHBA	KDELC1			PTAFR			NRP1			TGFBR2
ISLR			INPP5D	KDELR3			PTK2B			NT5E			TLR1
ITGA1			IRF8	KDR			PTPN22			NTM			TLR2
ITGA4			ISLR	KIAA0247			PTPRC			NUAK1			TLR3
ITGA5			ITGA1	KIAA0930			PTPRCAP			OGN			TLR4
ITGAL			ITGA4	KIAA1199			PTPRE			OLFML1			TM6SF1
ITGAV			ITGA5	KIF26B			PYCARD			OLFML2B			TMEM140
ITGAX			ITGAL	KLF6			RAB27A			OLR1			TMEM59
ITGB2			ITGAV	KLF9			RAC2			OMD			TNFAIP2
ITGBL1			ITGAX	LAIR1			RAP2B			OSTM1			TNFAIP3
ITK			ITGB1	LAMB1			RARRES1			P4HA2			TNFAIP8
ITM2A			ITGB2	LAPTM5			RARRES3			PALLD			TNFRSF14
JAK2			ITGBL1	LAT2			RASGRP3			PAPSS2			TNFRSF1B
KAL1			ITK	LCP1			RENBP			PARVA			TNFSF10
KCNAB2			ITM2A	LCP2			RFTN1			PBX3			TNFSF14
KCNE4			JAK2	LEPRE1			RGCC			PCDH12			TRAC
KDELR3			JOSD1	LEPREL2			RGS1			PCDH17			TRAF3IP3
KIAA0247			KAL1	LGALS1			RHBDF2			PCDHGC5///PCDHGA1///PCDHGA2///PCDHGA3///PCDHGB1///			TRANK1
KIAA0930			KCNAB2	LGMN			RHOH			PCOLCE			TRAT1
KLF6			KCNE4	LHFP			RIN3			PCSK5			TRBC2
KLF9			KDELR3	LILRB1			RIPK2			PDE10A			TREM1
KLRB1			KIAA0247	LILRB2			RNASE2			PDE4B			TREM2
KLRC4-KLRK1///KLRK1			KIAA0930	LIMA1			RNASE6			PDGFD			TRIM14
KLRD1			KLF6	LMCD1			RNF19B			PDGFRB			TRIM22
KYNU			KLRB1	LMOD1			RNPEPL1			PDGFRL			TRPV2
LAG3			KLRC4-KLRK1///KLRK1	LOXL1			RRAS			PDLIM2			TSPO
LAIR1			KLRD1	LOXL2			RSAD2			PDLIM5			TYROBP
LAIR2			KYNU	LPAR1			RTP4			PDPN			UBASH3A
LAPTM5			LAG3	LPAR6			SAMD9			PDZRN3			UBD///GABBR1
LAT2			LAIR1	LPL			SAMSN1			PHLDA1			VAMP5
LAX1			LAIR2	LPXN			SASH3			PICALM			VAV1
LCK			LAPTM5	LRP1			SAT1			PIEZO2			VDR
LCP1			LAT2	LRRC15			SBNO2			PIK3CD			VMP1
LCP2			LAX1	LRRC17			SCO2			PLAT			VNN1
LDLRAD4			LCK	LRRC32			SCO2///TYMP			PLAU			VNN2
LGALS1			LCP1	LSP1			SDS			PLAUR			VSIG4
LGMN			LCP2	LST1			SECTM1			PLEKHO2			WAS
LHFP			LDLRAD4	LTBP2			SELL			PLIN3			WIPF1
LILRA2			LGALS1	LXN			SERPINA1			PLK2			XAF1
LILRB1			LGMN	LY86			SERPINB1			PLN			YWHAH
LILRB2			LHFP	LY96			SGK1			PLOD1			ZBP1
LILRB4			LILRA2	LYZ			SH2B3			PLOD2			ZC3H12A
LIMA1			LILRB1	MAF			SH2D1A			PLS3
LIPA			LILRB2	MAFB			SH3GLB1			PLVAP
LMOD1			LILRB4	MAN1A1			SIGLEC1			PLXDC2
LOXL1			LIMA1	MAN2A1			SIGLEC9			PLXNC1
LOXL2			LIPA	MAP4K4			SIRPA			PLXND1
LPAR6			LMOD1	MAP7D1			SIRPG			PMEPA1
LPXN			LOXL1	MAPRE2			SLA			PMP22
LRMP			LOXL2	2016-03-01			SLAMF1			POSTN
LRRC15			LPAR1	MARCKS			SLAMF7			PPAP2A
LSP1			LPAR6	MARCO			SLAMF8			PPEF1
LST1			LPXN	MEF2C			SLC11A1			PPIC
LTBP2			LRMP	MFAP2			SLC15A3			PPP1R2P4///KIAA0226L
LXN			LRRC15	MFAP4			SLC31A2			PPP3CA
LY86			LSP1	MFAP5			SLC7A7			PRDM1
LY96			LST1	MFSD1			SLCO2B1			PRKCDBP
LYZ			LTBP2	MGAT1			SNX10			PRKD1
MAF			LXN	MGAT4A			SP110			PRKG1
MAFB			LY86	MGP			SP140			PROCR
MAN1A1			LY96	MICAL1			SPI1			PROS1
MAN2A1			LYZ	MICAL2			SPP1			PRRG1
MAP3K5			MAF	MILR1			SQRDL			PRSS23
MAP7D1			MAFB	MINOS1-NBL1///NBL1			SRGN			PSAP
2016-03-01			MAN1A1	MIR4722///PIEZO1			STAB1			PSD3
MARCKS			MAN2A1	MMP11			STAG3///PVRIG			PTGER3
MARCO			MAP3K5	MMP13			STAP1			PTGER4
MBNL1			MAP7D1	MMP14			STAT1			PTGIS
MEF2C			2016-03-01	MMP2			STAT4			PTPRC
MFSD1			MARCKS	MMP9			STK10			PTPRD
MGAT1			MARCO	MN1			STK17B			PTPRE
MGAT4A			MBNL1	MNDA			STOM			PTRF
MICAL1			MEF2C	MOXD1			SULF1			PXDN
MICAL2			MFSD1	MPP1			TAP1			RAB31
MILR1			MGAT1	MRC1			TAP2			RAI14
MINOS1-NBL1///NBL1			MGAT4A	MRC2			TAPBP			RAP2B
MIR4722///PIEZO1			MGP	MS4A4A			TBC1D2			RARRES2
MMP11			MICAL1	MS4A6A			TBC1D22A			RASSF2
MMP13			MICAL2	MSN			TCIRG1			RCAN1
MMP2			MILR1	MSR1			TFEB			RCN3
MMP9			MINOS1-NBL1///NBL1	MYH9			TFEC			RGCC
MNDA			MIR4722///PIEZO1	MYL9			TLR1			RGS1
MOXD1			MMP11	MYLK			TLR2			RGS16
MPP1			MMP13	MYO1B			TLR3			RGS2
MRC1			MMP2	MYO1F			TLR4			RGS4
MS4A4A			MMP9	MYO5A			TM6SF1			RGS5
MS4A6A			MNDA	MYOF			TMEM140			RHOBTB3
MSN			MOXD1	NAAA			TMEM176B			RIN2
MSR1			MPP1	NAGA			TMEM59			RIN3
MYH9			MRC1	NAV3			TNFAIP2			RSU1
MYLK			MRC2	NCF1B///NCF1C///NCF1			TNFAIP3			RTN4
MYO1E			MS4A4A	NCF2			TNFAIP6			RUNX1
MYO1F			MS4A6A	NCF4			TNFAIP8			S100A10
MYO5A			MSN	NCKAP1L			TNFRSF14			SAMD4A
MYOF			MSR1	NCOR2			TNFRSF17			SCG2
MZB1			MTMR6	NDN			TNFRSF1B			SCUBE2
NAAA			MYH9	NEDD4			TNFSF10			SDC1
NAGA			MYLK	NID1			TNFSF12///TNFSF12-TNFSF13///TNFSF13			SDC2
NAGK			MYO1E	NID2			TNFSF14			SEC23A
NCF1B///NCF1C///NCF1			MYO1F	NKG7			TOM1			SEC24D
NCF2			MYO5A	NKX3-2			TRAC			SEC31A
NCF4			MYOF	NNMT			TRAF1			SEMA3C
NCKAP1L			MZB1	NOX4			TRAF3IP3			SEMA5A
NECAP2			NAAA	NPL			TRANK1			2016-09-08
NEDD4			NAGA	NR3C1			TRAT1			SERPINE1
NFATC1			NAGK	NRP1			TRBC2			SERPINF1
NFKB1			NCF1B///NCF1C///NCF1	NT5E			TREM1			SERPING1
NID1			NCF2	NTM			TREM2			SERPINH1
NID2			NCF4	NUAK1			TRIM14			SFRP4
NINJ2			NCKAP1L	OGN			TRIM21			SFXN3
NKG7			NECAP2	OLFML1			TRIM22			SGCD
NNMT			NEDD4	OLFML2B			TRPS1			SGK1
NPL			NFATC1	OLR1			TRPV2			SH2B3
NR3C1			NFKB1	OMD			TSPO			SHC1
NRP1			NID1	OSTF1			TYROBP			SIRPA
NRP2			NID2	OSTM1			UBASH3A			SKAP2
NT5E			NINJ2	P2RY14			UBD///GABBR1			SLA
NTAN1			NKG7	P4HA2			UBE2L6			SLAMF8
NTM			NNMT	PALLD			VAMP5			SLC12A8
NUAK1			NPL	PAPSS2			VAV1			SLC16A7
OLFML1			NR3C1	PARVA			VCAM1			SLC20A1
OLFML2B			NRP1	PCDH12			VDR			SLC2A3
OLR1			NRP2	PCDH17			VNN1			SLC31A2
OMD			NT5E	PCOLCE			VNN2			SLC7A7
OSTF1			NTAN1	PCSK5			VSIG4			SLCO2B1
OSTM1			NTM	PDE10A			WARS			SLIT2
P2RY13			NUAK1	PDE4B			WAS			SMAD7
P2RY14			OLFML1	PDGFD			WIPF1			SMCO4
P2RY6			OLFML2B	PDGFRB			XAF1			SMPD1
P4HA2			OLR1	PDGFRL			YWHAH			SNED1
PALLD			OMD	PDLIM2			ZAP70			SNTB2
PAPSS2			OSTF1	PDLIM5			ZC3H12A			SORBS1
PBX3			OSTM1	PDPN			ZEB2			SPARC
PCOLCE			P2RY13	PDZRN3						SPARCL1
PDE1A			P2RY14	PHLDA1						SPATS2L
PDE4B			P2RY6	PICALM						SPHK1
PDGFD			P4HA2	PIEZO2						SPOCK1
PDGFRB			PALLD	PIK3CD						SPON2
PDLIM2			PAPSS2	PLA2G4C						SPSB1
PDLIM5			PBX3	PLA2G7						SRPX
PDPN			PCOLCE	PLAT						SRPX2
PIEZO2			PDE1A	PLAU						STAB1
PIK3CD			PDE4B	PLAUR						SUGCT
PIP4K2A			PDGFD	PLEK						SULF1
PLA2G4C			PDGFRB	PLEKHO2						SVEP1
PLAU			PDLIM2	PLIN1						SYDE1
PLAUR			PDLIM5	PLIN3						TAGLN
PLCG2			PDPN	PLK2						TANC2
PLEK			PIEZO2	PLN						TBC1D8B
PLEKHO2			PIK3CD	PLOD2						TCF4
PLIN1			PIP4K2A	PLS3						TDO2
PLIN3			PLA2G4C	PLVAP						TENM3
PLK2			PLAU	PLXDC2						TGFB1
PLN			PLAUR	PLXNC1						TGFB1I1
PLS3			PLCG2	PLXND1						TGFBI
PLVAP			PLEK	PMEPA1						TGFBR2
PLXNC1			PLEKHO2	PMP22						THBD
PLXND1			PLIN1	POSTN						THBS1
PMEPA1			PLIN3	PPAP2A						THY1
PMP22			PLK2	PPEF1						TIMP2
POSTN			PLN	PPIC						TIMP3
PPAP2A			PLS3	PPP1R2P4///KIAA0226L						TLR2
PPEF1			PLVAP	PPP3CA						TM6SF1
PPIC			PLXNC1	PPP3CC						TMEM176A
PPP1R2P4///KIAA0226L			PLXND1	PRDM1						TMEM176B
PPP3CC			PMEPA1	PRKACB						TMEM2
PRDM1			PMP22	PRKCDBP						TMEM204
PRF1			POSTN	PRKD1						TMEM256-PLSCR3
PRKCDBP			PPAP2A	PRKG1						TMEM45A
PROCR			PPEF1	PROCR						TMEM47
PSAP			PPIC	PRSS23						TNC
PTAFR			PPP1R2P4///KIAA0226L	PSAP						TNFAIP3
PTGER3			PPP3CC	PTGER3						TNFAIP6
PTGER4			PRDM1	PTGER4						TNFSF12
PTGIS			PRF1	PTGIS						TNFSF4
PTK2B			PRKCDBP	PTPRC						TPM1
PTPN22			PROCR	PTPRD						TPM2
PTPN7			PSAP	PTPRE						TPP1
PTPRC			PTAFR	PTRF						TPST1
PTPRCAP			PTGER3	PXDN						TREM1
PTPRE			PTGER4	PYCARD						TREM2
PTRF			PTGIS	RAB31						TRIM22
PYCARD			PTK2B	RAB32						TRPV2
RAB31			PTPN22	RAC2						TSKU
RAB32			PTPN7	RAI14						TSPAN4
RAC2			PTPRC	RAMP3						TUBB2A
RAMP3			PTPRCAP	RAP1A						TWIST1
RAP1A			PTPRE	RAP2B						TYROBP
RAP2B			PTRF	RARRES1						VAMP5
RARRES1			PYCARD	RARRES2						VAT1
RARRES2			RAB31	RASGRP3						VCAM1
RASGRP3			RAB32	RASSF2						VCAN
RASSF2			RAC2	RCAN1						VDR
RCAN1			RAMP3	RCN3						VEGFC
RCN3			RAP1A	RFTN1						VIM
RFTN1			RAP2B	RGCC						VMP1
RGCC			RARRES1	RGS1						VSIG4
RGS1			RARRES2	RGS16						WDR1
RGS16			RASGRP3	RGS2						WIPF1
RGS19			RASSF2	RGS4						WIPI1
RGS2			RCAN1	RGS5						WISP1-OT1///WISP1
RGS4			RCN3	RHOBTB3						WWC2
RHOH			RFTN1	RHOH						XYLT1
RIN3			RGCC	RIN2						ZCCHC24
RNASE2			RGS1	RIN3						ZEB1
RNASE6			RGS16	RNASE6						ZEB2
RPS27L			RGS19	RPS27L						ZFHX4
RSU1			RGS2	RSU1						ZMAT3
RUNX1			RGS4	RTN4
S100A10			RHOH	RUNX1
SAMSN1			RIN3	S100A10
SASH3			RNASE2	S1PR1
SBNO2			RNASE6	SAMD4A
SCG2			RPS27L	SAMSN1
SCO2///TYMP			RSU1	SASH3
SDS			RTN1	SCG2
SEC23A			RUNX1	SCO2///TYMP
SEC24D			S100A10	SCUBE2
SELE			SAMSN1	SDC1
SELL			SASH3	SEC23A
SELP			SBNO2	SEC24D
SEMA3C			SCG2	SEC31A
2016-09-08			SCO2///TYMP	SEMA3C
SERPINB9			SDS	SEMA5A
SERPINE1			SEC23A	2016-09-08
SERPINF1			SEC24D	SERPINE1
SERPING1			SELE	SERPINF1
SFRP4			SELL	SERPING1
SGK1			SELP	SERPINH1
SGPP1			SEMA3C	SFRP4
SH2B3			2016-09-08	SFXN3
SH2D1A			SERPINB9	SGK1
SH3BGRL3			SERPINE1	SH2B3
SH3GLB1			SERPINF1	SH3BGRL3
SIGLEC1			SERPING1	SH3GLB1
SIGLEC9			SFRP4	SHC1
SIRPA			SFXN3	SIRPA
SIRPG			SGK1	SKAP2
SIT1			SGPP1	SLA
SKAP2			SH2B3	SLAMF8
SLA			SH2D1A	SLC12A8
SLAMF7			SH3BGRL3	SLC16A3
SLAMF8			SH3GLB1	SLC16A7
SLC11A1			SIGLEC1	SLC20A1
SLC12A8			SIGLEC9	SLC2A14///SLC2A3
SLC15A3			SIRPA	SLC2A3
SLC2A14///SLC2A3			SIRPG	SLC31A2
SLC2A3			SIT1	SLC7A7
SLC31A2			SKAP2	SLCO2B1
SLC46A3			SLA	SLIT2
SLC7A7			SLAMF7	SMAD7
SLCO2B1			SLAMF8	SMCO4
SMCO4			SLC11A1	SMPD1
SMPD1			SLC12A8	SNX10
SNX10			SLC15A3	SORBS1
SORBS1			SLC2A14///SLC2A3	SPARC
SP140			SLC2A3	SPARCL1
SPARC			SLC31A2	SPHK1
SPARCL1			SLC46A3	SPI1
SPHK1			SLC7A7	SPOCK1
SPI1			SLCO2B1	SPON2
SPON2			SMCO4	SPSB1
SPSB1			SMPD1	SRGN
SRGN			SNX10	SRPX
SRPX			SORBS1	SRPX2
SRPX2			SP140	STAB1
STAB1			SPARC	STK17B
STAG3///PVRIG			SPARCL1	STOM
STAP1			SPHK1	SUGCT
STAT4			SPI1	SULF1
STK10			SPON2	SVEP1
STK17A			SPSB1	SYDE1
STK17B			SRGN	TAGLN
STOM			SRPX	TANC2
STX12			SRPX2	TBC1D8B
SULF1			STAB1	TCF4
SUN2			STAG3///PVRIG	TDO2
SVEP1			STAP1	TENM3
TAGLN			STAT4	TFEC
TAOK3			STK10	TFPI
TDO2			STK17A	TGFB1
TFEC			STK17B	TGFB1I1
TGFB1			STOM	TGFBI
TGFB1I1			STX12	TGFBR2
TGFBI			SULF1	THBD
TGFBR2			SUN2	THBS1
THBD			SVEP1	THY1
THBS1			TAGLN	TIMP2
TIMP2			TAOK3	TIMP3
TIMP3			TDO2	TLR1
TLR1			TFEC	TLR2
TLR2			TFPI	TLR4
TLR4			TGFB1	TM6SF1
TLR8			TGFB1I1	TMEM176A
TM6SF1			TGFBI	TMEM176B
TMEM140			TGFBR2	TMEM2
TMEM176A			THBD	TMEM204
TMEM176B			THBS1	TMEM256-PLSCR3
TMEM2			TIMP2	TMEM45A
TMEM204			TIMP3	TMEM47
TNC			TLR1	TNC
TNFAIP3			TLR2	TNFAIP3
TNFAIP6			TLR4	TNFAIP6
TNFRSF17			TLR8	TNFRSF1B
TNFRSF1B			TM6SF1	TNFSF12
TNFSF12			TMEM140	TNFSF4
TNFSF4			TMEM176A	TPM1
TOM1			TMEM176B	TPM2
TPM1			TMEM2	TPP1
TPM2			TMEM204	TPST2
TPP1			TNC	TRAC
TPST2			TNFAIP3	TRBC2
TRAC			TNFAIP6	TREM1
TRAF1			TNFRSF17	TREM2
TRAF3IP3			TNFRSF1B	TRIM22
TRANK1			TNFSF12	TRPV2
TRAT1			TNFSF4	TSPAN4
TRBC2			TOM1	TUBB2A
TREM1			TPM1	TWIST1
TREM2			TPM2	TXNDC15
TRIM22			TPP1	TYROBP
TRPV2			TPST2	VAMP5
TWIST1			TRAC	VASH1
TXNDC15			TRAF1	VAT1
TYROBP			TRAF3IP3	VCAM1
UBASH3A			TRANK1	VCAN
VAMP5			TRAT1	VDR
VAV1			TRBC2	VEGFC
VCAM1			TREM1	VIM
VCAN			TREM2	VMP1
VDR			TRIM22	VSIG4
VNN2			TRPV2	WAS
VSIG4			TWIST1	WDR1
WIPF1			TXNDC15	WIPF1
WIPI1			TYROBP	WIPI1
WISP1-OT1///WISP1			UBASH3A	WISP1-OT1///WISP1
XYLT1			VAMP5	XYLT1
ZAP70			VAV1	ZCCHC24
ZCCHC24			VCAM1	ZEB1
ZEB1			VCAN	ZEB2
ZEB2			VDR	ZFHX4
ZMAT3			VNN2	ZFP36
			VSIG4	ZMAT3
			WIPF1
			WIPI1
			WISP1-OT1///WISP1
			XYLT1
			ZAP70
			ZCCHC24
			ZEB1
			ZEB2
			ZMAT3
ZEB1
ZEB2
ZFHX4
ZFP36
ZMAT3
