# Supplementary material for: Comprehensive Cross-Population Analysis of High-Grade Serous Ovarian Cancer Supports No More Than Three Subtypes
Source: G3 (Bethesda). 2016 Oct 11;6(12):4097–103. doi: 10.1534/g3.116.033514 (PMC5144978; doi:10.1534/g3.116.033514)
Supplement: Supplemental Material [file supp_g3.116.033514_TableS6.xlsx]

## Sheet: Cluster1_K2
Supplementary Table S6: PANTHER Pathway analysis for differentially expressed genes in common across datasets
Analysis Type:	PANTHER Overrepresentation Test (release 20160321)
Annotation Version and Release Date:	PANTHER version 10.0 Released 2015-05-15
Analyzed List:	K2_Cluster1_genes.csv (Homo sapiens)
Reference List:	Reference.csv (Homo sapiens)
Bonferroni correction:	TRUE
PANTHER GO-Slim Biological Process	Background Frequency	Observed Overlapping Genes	Expected Overlapping Genes	Over- / Under-represented	Fold Enrichment	Bonferroni adjusted p-value
Unclassified (UNCLASSIFIED)	3188	187	225.3	-	0.83	0
immune system process (GO:0002376)	829	172	58.59	+	2.94	2.49e-35
response to stimulus (GO:0050896)	1279	184	90.39	+	2.04	6.5e-19
immune response (GO:0006955)	309	76	21.84	+	3.48	3.85e-18
nucleobase-containing compound metabolic process (GO:0006139)	2052	71	145.02	-	0.49	1.56e-11
biological adhesion (GO:0022610)	343	66	24.24	+	2.72	1.27e-10
cell communication (GO:0007154)	1775	202	125.44	+	1.61	2.72e-10
cell adhesion (GO:0007155)	325	60	22.97	+	2.61	7.72e-09
RNA metabolic process (GO:0016070)	1335	41	94.35	-	0.43	1.21e-08
cell-cell adhesion (GO:0016337)	213	43	15.05	+	2.86	3.97e-07
cellular process (GO:0009987)	3970	358	280.57	+	1.28	7.83e-07
transcription, DNA-dependent (GO:0006351)	1053	32	74.42	-	0.43	1.36e-06
B cell mediated immunity (GO:0019724)	79	23	5.58	+	4.12	5.05e-06
regulation of liquid surface tension (GO:0050828)	30	14	2.12	+	6.6	1.18e-05
transcription from RNA polymerase II promoter (GO:0006366)	953	30	67.35	-	0.45	2e-05
endocytosis (GO:0006897)	246	43	17.39	+	2.47	2.23e-05
natural killer cell activation (GO:0030101)	37	15	2.61	+	5.74	2.4e-05
receptor-mediated endocytosis (GO:0006898)	128	28	9.05	+	3.1	5.73e-05
developmental process (GO:0032502)	1445	152	102.12	+	1.49	6.65e-05
macrophage activation (GO:0042116)	90	22	6.36	+	3.46	0.000185
mesoderm development (GO:0007498)	396	55	27.99	+	1.97	0.000532
primary metabolic process (GO:0044238)	4126	235	291.6	-	0.81	0.00189
translation (GO:0006412)	261	3	18.45	-	< 0.2	0.00221
homeostatic process (GO:0042592)	130	25	9.19	+	2.72	0.00222
regulation of nucleobase-containing compound metabolic process (GO:0019219)	908	34	64.17	-	0.53	0.00287
blood coagulation (GO:0007596)	117	23	8.27	+	2.78	0.00354
regulation of transcription from RNA polymerase II promoter (GO:0006357)	711	24	50.25	-	0.48	0.00391
cellular defense response (GO:0006968)	135	25	9.54	+	2.62	0.00412
DNA metabolic process (GO:0006259)	244	3	17.24	-	< 0.2	0.00623
metabolic process (GO:0008152)	4942	295	349.26	-	0.84	0.00679
vesicle-mediated transport (GO:0016192)	579	68	40.92	+	1.66	0.0084
response to external stimulus (GO:0009605)	244	34	17.24	+	1.97	0.0419

## Sheet: Cluster2_K2
Supplementary Table S6: PANTHER Pathway analysis for differentially expressed genes in common across datasets
Analysis Type:	PANTHER Overrepresentation Test (release 20160321)
Annotation Version and Release Date:	PANTHER version 10.0 Released 2015-05-15
Analyzed List:	K2_Cluster2_genes.csv (Homo sapiens)
Reference List:	Reference.csv (Homo sapiens)
Bonferroni correction:	TRUE
PANTHER GO-Slim Biological Process	Background Frequency	Observed Overlapping Genes	Expected Overlapping Genes	Over- / Under-represented	Fold Enrichment	Bonferroni adjusted p-value
Unclassified (UNCLASSIFIED)	3188	187	225.3	-	0.83	0
immune system process (GO:0002376)	829	172	58.59	+	2.94	2.49e-35
response to stimulus (GO:0050896)	1279	184	90.39	+	2.04	6.5e-19
immune response (GO:0006955)	309	76	21.84	+	3.48	3.85e-18
nucleobase-containing compound metabolic process (GO:0006139)	2052	71	145.02	-	0.49	1.56e-11
biological adhesion (GO:0022610)	343	66	24.24	+	2.72	1.27e-10
cell communication (GO:0007154)	1775	202	125.44	+	1.61	2.72e-10
cell adhesion (GO:0007155)	325	60	22.97	+	2.61	7.72e-09
RNA metabolic process (GO:0016070)	1335	41	94.35	-	0.43	1.21e-08
cell-cell adhesion (GO:0016337)	213	43	15.05	+	2.86	3.97e-07
cellular process (GO:0009987)	3970	358	280.57	+	1.28	7.83e-07
transcription, DNA-dependent (GO:0006351)	1053	32	74.42	-	0.43	1.36e-06
B cell mediated immunity (GO:0019724)	79	23	5.58	+	4.12	5.05e-06
regulation of liquid surface tension (GO:0050828)	30	14	2.12	+	6.6	1.18e-05
transcription from RNA polymerase II promoter (GO:0006366)	953	30	67.35	-	0.45	2e-05
endocytosis (GO:0006897)	246	43	17.39	+	2.47	2.23e-05
natural killer cell activation (GO:0030101)	37	15	2.61	+	5.74	2.4e-05
receptor-mediated endocytosis (GO:0006898)	128	28	9.05	+	3.1	5.73e-05
developmental process (GO:0032502)	1445	152	102.12	+	1.49	6.65e-05
macrophage activation (GO:0042116)	90	22	6.36	+	3.46	0.000185
mesoderm development (GO:0007498)	396	55	27.99	+	1.97	0.000532
primary metabolic process (GO:0044238)	4126	235	291.6	-	0.81	0.00189
translation (GO:0006412)	261	3	18.45	-	< 0.2	0.00221
homeostatic process (GO:0042592)	130	25	9.19	+	2.72	0.00222
regulation of nucleobase-containing compound metabolic process (GO:0019219)	908	34	64.17	-	0.53	0.00287
blood coagulation (GO:0007596)	117	23	8.27	+	2.78	0.00354
regulation of transcription from RNA polymerase II promoter (GO:0006357)	711	24	50.25	-	0.48	0.00391
cellular defense response (GO:0006968)	135	25	9.54	+	2.62	0.00412
DNA metabolic process (GO:0006259)	244	3	17.24	-	< 0.2	0.00623
metabolic process (GO:0008152)	4942	295	349.26	-	0.84	0.00679
vesicle-mediated transport (GO:0016192)	579	68	40.92	+	1.66	0.0084
response to external stimulus (GO:0009605)	244	34	17.24	+	1.97	0.0419

## Sheet: Cluster1_K3
Supplementary Table S6: PANTHER Pathway analysis for differentially expressed genes in common across datasets
Analysis Type:	PANTHER Overrepresentation Test (release 20160321)
Annotation Version and Release Date:	PANTHER version 10.0 Released 2015-05-15
Analyzed List:	K3_Cluster1_genes.csv (Homo sapiens)
Reference List:	Reference.csv (Homo sapiens)
Bonferroni correction:	TRUE
PANTHER GO-Slim Biological Process	Background Frequency	Observed Overlapping Genes	Expected Overlapping Genes	Over- / Under-represented	Fold Enrichment	Bonferroni adjusted p-value
Unclassified (UNCLASSIFIED)	3188	191	230.57	-	0.83	0
immune system process (GO:0002376)	829	138	59.96	+	2.3	1.1e-17
biological adhesion (GO:0022610)	343	71	24.81	+	2.86	1.51e-12
cell adhesion (GO:0007155)	325	65	23.5	+	2.77	1.01e-10
cell-cell adhesion (GO:0016337)	213	47	15.4	+	3.05	8.39e-09
developmental process (GO:0032502)	1445	169	104.51	+	1.62	3.13e-08
response to stimulus (GO:0050896)	1279	151	92.5	+	1.63	2.17e-07
endocytosis (GO:0006897)	246	48	17.79	+	2.7	2.8e-07
regulation of liquid surface tension (GO:0050828)	30	16	2.17	+	7.37	2.9e-07
cellular process (GO:0009987)	3970	367	287.12	+	1.28	3.92e-07
receptor-mediated endocytosis (GO:0006898)	128	32	9.26	+	3.46	6.53e-07
cell communication (GO:0007154)	1775	192	128.37	+	1.5	6.87e-07
nucleobase-containing compound metabolic process (GO:0006139)	2052	89	148.41	-	0.6	1.11e-06
mesoderm development (GO:0007498)	396	63	28.64	+	2.2	1.92e-06
RNA metabolic process (GO:0016070)	1335	54	96.55	-	0.56	9e-05
macrophage activation (GO:0042116)	90	22	6.51	+	3.38	0.000269
vesicle-mediated transport (GO:0016192)	579	73	41.88	+	1.74	0.000894
anatomical structure morphogenesis (GO:0009653)	386	54	27.92	+	1.93	0.00104
immune response (GO:0006955)	309	46	22.35	+	2.06	0.00115
muscle contraction (GO:0006936)	123	25	8.9	+	2.81	0.0013
system process (GO:0003008)	730	85	52.8	+	1.61	0.0028
cellular component morphogenesis (GO:0032989)	305	44	22.06	+	1.99	0.00388
cell-matrix adhesion (GO:0007160)	56	15	4.05	+	3.7	0.00461
translation (GO:0006412)	261	4	18.88	-	0.21	0.0078
transcription, DNA-dependent (GO:0006351)	1053	45	76.16	-	0.59	0.00812
homeostatic process (GO:0042592)	130	24	9.4	+	2.55	0.00904
primary metabolic process (GO:0044238)	4126	246	298.41	-	0.82	0.00948
cellular component movement (GO:0006928)	300	42	21.7	+	1.94	0.0117
multicellular organismal process (GO:0032501)	913	98	66.03	+	1.48	0.0139
single-multicellular organism process (GO:0044707)	913	98	66.03	+	1.48	0.0139
blood coagulation (GO:0007596)	117	22	8.46	+	2.6	0.0143
system development (GO:0048731)	744	83	53.81	+	1.54	0.0154
metabolic process (GO:0008152)	4942	306	357.42	-	0.86	0.0195
transcription from RNA polymerase II promoter (GO:0006366)	953	42	68.92	-	0.61	0.0411
blood circulation (GO:0008015)	93	18	6.73	+	2.68	0.0454
cation transport (GO:0006812)	320	8	23.14	-	0.35	0.0497

## Sheet: Cluster2_K3
Supplementary Table S6: PANTHER Pathway analysis for differentially expressed genes in common across datasets
Analysis Type:	PANTHER Overrepresentation Test (release 20160715)
Annotation Version and Release Date:	PANTHER version 11.0 Released 2016-07-15
Analyzed List:	K3_Cluster2_genes.csv (Homo sapiens)
Reference List:	Reference.csv (Homo sapiens)
Bonferroni correction:	TRUE
PANTHER GO-Slim Biological Process	Background Frequency	Observed Overlapping Genes	Expected Overlapping Genes	Over- / Under-represented	Fold Enrichment	Bonferroni adjusted p-value
antigen processing and presentation of peptide or polysaccharide antigen via MHC class II (GO:0002504)	18	12	0.99	+	12.12	1.6e-07
antigen processing and presentation (GO:0019882)	32	20	1.76	+	11.36	1.13e-12
natural killer cell activation (GO:0030101)	26	13	1.43	+	9.09	9.52e-07
B cell mediated immunity (GO:0019724)	72	24	3.96	+	6.06	1.36e-09
response to interferon-gamma (GO:0034341)	37	11	2.04	+	5.41	0.00217
cellular defense response (GO:0006968)	120	34	6.6	+	5.15	5.13e-12
immune response (GO:0006955)	318	89	17.49	+	5.09	1.6e-33
hemopoiesis (GO:0030097)	65	18	3.58	+	5.03	9.75e-06
response to biotic stimulus (GO:0009607)	52	13	2.86	+	4.55	0.00215
immune system process (GO:0002376)	638	133	35.09	+	3.79	3.34e-38
cytokine-mediated signaling pathway (GO:0019221)	112	23	6.16	+	3.73	2.95e-05
locomotion (GO:0040011)	112	23	6.16	+	3.73	2.95e-05
cell proliferation (GO:0008283)	90	18	4.95	+	3.64	0.000974
cell surface receptor signaling pathway (GO:0007166)	628	66	34.54	+	1.91	0.000118
response to stimulus (GO:0050896)	1286	131	70.73	+	1.85	5.35e-10
response to stress (GO:0006950)	513	49	28.22	+	1.74	0.0385
signal transduction (GO:0007165)	1294	110	71.17	+	1.55	0.000599
Unclassified (UNCLASSIFIED)	3551	176	195.32	-	0.9	0
primary metabolic process (GO:0044238)	3371	143	185.41	-	0.77	0.0158
RNA metabolic process (GO:0016070)	1180	39	64.9	-	0.6	0.0437
biosynthetic process (GO:0009058)	889	22	48.9	-	0.45	0.00158
cellular component biogenesis (GO:0044085)	329	4	18.1	-	0.22	0.0154

## Sheet: Cluster3_K3
Supplementary Table S6: PANTHER Pathway analysis for differentially expressed genes in common across datasets
Analysis Type:	PANTHER Overrepresentation Test (release 20160321)
Annotation Version and Release Date:	PANTHER version 10.0 Released 2015-05-15
Analyzed List:	K3_Cluster3_genes.csv (Homo sapiens)
Reference List:	Reference.csv (Homo sapiens)
Bonferroni correction:	TRUE
PANTHER GO-Slim Biological Process	Background Frequency	Observed Overlapping Genes	Expected Overlapping Genes	Over- / Under-represented	Fold Enrichment	Bonferroni adjusted p-value
Unclassified (UNCLASSIFIED)	3188	98	105.84	-	0.93	0
biological adhesion (GO:0022610)	343	48	11.39	+	4.22	1.67e-14
cell adhesion (GO:0007155)	325	44	10.79	+	4.08	1.16e-12
cell-cell adhesion (GO:0016337)	213	34	7.07	+	4.81	2.03e-11
developmental process (GO:0032502)	1445	94	47.97	+	1.96	1.36e-08
regulation of liquid surface tension (GO:0050828)	30	12	1	+	12.05	1.46e-07
anatomical structure morphogenesis (GO:0009653)	386	35	12.82	+	2.73	2.46e-05
cell communication (GO:0007154)	1775	96	58.93	+	1.63	9.7e-05
homeostatic process (GO:0042592)	130	18	4.32	+	4.17	0.000121
cellular component morphogenesis (GO:0032989)	305	28	10.13	+	2.77	0.000383
receptor-mediated endocytosis (GO:0006898)	128	17	4.25	+	4	0.000434
cellular process (GO:0009987)	3970	174	131.81	+	1.32	0.000528
cell-matrix adhesion (GO:0007160)	56	10	1.86	+	5.38	0.00505
endocytosis (GO:0006897)	246	22	8.17	+	2.69	0.00739
multicellular organismal process (GO:0032501)	913	53	30.31	+	1.75	0.0111
single-multicellular organism process (GO:0044707)	913	53	30.31	+	1.75	0.0111
macrophage activation (GO:0042116)	90	12	2.99	+	4.02	0.0134
cellular component movement (GO:0006928)	300	24	9.96	+	2.41	0.0184
system process (GO:0003008)	730	43	24.24	+	1.77	0.0448
nucleobase-containing compound metabolic process (GO:0006139)	2052	43	68.13	-	0.63	0.05

## Sheet: Cluster1_K4
Supplementary Table S6: PANTHER Pathway analysis for differentially expressed genes in common across datasets
Analysis Type:	PANTHER Overrepresentation Test (release 20160321)
Annotation Version and Release Date:	PANTHER version 10.0 Released 2015-05-15
Analyzed List:	K4_Cluster1_genes.csv (Homo sapiens)
Reference List:	Reference.csv (Homo sapiens)
Bonferroni correction:	TRUE
PANTHER GO-Slim Biological Process	Background Frequency	Observed Overlapping Genes	Expected Overlapping Genes	Over- / Under-represented	Fold Enrichment	Bonferroni adjusted p-value
Unclassified (UNCLASSIFIED)	3188	150	180.74	-	0.83	0
biological adhesion (GO:0022610)	343	70	19.45	+	3.6	1.47e-17
cell adhesion (GO:0007155)	325	64	18.43	+	3.47	3.58e-15
developmental process (GO:0032502)	1445	154	81.92	+	1.88	7.85e-13
cell-cell adhesion (GO:0016337)	213	45	12.08	+	3.73	2.63e-11
cellular process (GO:0009987)	3970	297	225.07	+	1.32	2.27e-07
mesoderm development (GO:0007498)	396	55	22.45	+	2.45	4.04e-07
immune system process (GO:0002376)	829	90	47	+	1.91	6.09e-07
regulation of liquid surface tension (GO:0050828)	30	14	1.7	+	8.23	7.69e-07
cellular component morphogenesis (GO:0032989)	305	45	17.29	+	2.6	2.29e-06
cell communication (GO:0007154)	1775	155	100.63	+	1.54	2.66e-06
anatomical structure morphogenesis (GO:0009653)	386	52	21.88	+	2.38	3.07e-06
endocytosis (GO:0006897)	246	38	13.95	+	2.72	1.05e-05
system development (GO:0048731)	744	79	42.18	+	1.87	1.63e-05
receptor-mediated endocytosis (GO:0006898)	128	24	7.26	+	3.31	0.000124
nucleobase-containing compound metabolic process (GO:0006139)	2052	72	116.34	-	0.62	0.000178
cellular component movement (GO:0006928)	300	40	17.01	+	2.35	0.000195
cell-matrix adhesion (GO:0007160)	56	15	3.17	+	4.72	0.000258
muscle contraction (GO:0006936)	123	22	6.97	+	3.15	0.000766
RNA metabolic process (GO:0016070)	1335	42	75.69	-	0.55	0.00122
macrophage activation (GO:0042116)	90	18	5.1	+	3.53	0.00134
system process (GO:0003008)	730	71	41.39	+	1.72	0.00171
homeostatic process (GO:0042592)	130	22	7.37	+	2.99	0.0018
ectoderm development (GO:0007398)	345	41	19.56	+	2.1	0.00225
vesicle-mediated transport (GO:0016192)	579	59	32.83	+	1.8	0.00285
multicellular organismal process (GO:0032501)	913	83	51.76	+	1.6	0.00329
single-multicellular organism process (GO:0044707)	913	83	51.76	+	1.6	0.00329
blood coagulation (GO:0007596)	117	19	6.63	+	2.86	0.0125
blood circulation (GO:0008015)	93	16	5.27	+	3.03	0.0248
organelle organization (GO:0006996)	356	6	20.18	-	0.3	0.0405
translation (GO:0006412)	261	3	14.8	-	0.2	0.0478

## Sheet: Cluster2_K4
Supplementary Table S6: PANTHER Pathway analysis for differentially expressed genes in common across datasets
Analysis Type:	PANTHER Overrepresentation Test (release 20160321)
Annotation Version and Release Date:	PANTHER version 10.0 Released 2015-05-15
Analyzed List:	K4_Cluster2_genes.csv (Homo sapiens)
Reference List:	Reference.csv (Homo sapiens)
Bonferroni correction:	TRUE
PANTHER GO-Slim Biological Process	Background Frequency	Observed Overlapping Genes	Expected Overlapping Genes	Over- / Under-represented	Fold Enrichment	Bonferroni adjusted p-value
Unclassified (UNCLASSIFIED)	3188	134	143.91	-	0.93	0
immune system process (GO:0002376)	829	125	37.42	+	3.34	2.77e-31
response to stimulus (GO:0050896)	1279	143	57.74	+	2.48	4.25e-23
immune response (GO:0006955)	309	65	13.95	+	4.66	3.75e-22
cellular defense response (GO:0006968)	135	35	6.09	+	5.74	6.84e-14
antigen processing and presentation (GO:0019882)	31	19	1.4	+	13.58	2.04e-13
antigen processing and presentation of peptide or polysaccharide antigen via MHC class II (GO:0002504)	17	12	0.77	+	15.64	8.22e-09
B cell mediated immunity (GO:0019724)	79	21	3.57	+	5.89	4.11e-08
natural killer cell activation (GO:0030101)	37	13	1.67	+	7.78	5.15e-06
primary metabolic process (GO:0044238)	4126	135	186.25	-	0.72	0.000106
metabolic process (GO:0008152)	4942	172	223.09	-	0.77	0.000247
nucleobase-containing compound metabolic process (GO:0006139)	2052	55	92.63	-	0.59	0.000535
RNA metabolic process (GO:0016070)	1335	31	60.26	-	0.51	0.00186
cell communication (GO:0007154)	1775	117	80.13	+	1.46	0.00226
cell proliferation (GO:0008283)	68	13	3.07	+	4.24	0.00401
response to interferon-gamma (GO:0034341)	25	8	1.13	+	7.09	0.005
translation (GO:0006412)	261	1	11.78	-	< 0.2	0.0186

## Sheet: Cluster3_K4
Supplementary Table S6: PANTHER Pathway analysis for differentially expressed genes in common across datasets
Analysis Type:	PANTHER Overrepresentation Test (release 20160321)
Annotation Version and Release Date:	PANTHER version 10.0 Released 2015-05-15
Analyzed List:	K4_Cluster3_genes.csv (Homo sapiens)
Reference List:	Reference.csv (Homo sapiens)
Bonferroni correction:	TRUE
PANTHER GO-Slim Biological Process	Background Frequency	Observed Overlapping Genes	Expected Overlapping Genes	Over- / Under-represented	Fold Enrichment	Bonferroni adjusted p-value
Unclassified (UNCLASSIFIED)	3188	18	19.81	-	0.91	0
immune system process (GO:0002376)	829	23	5.15	+	4.47	8.11e-08
immune response (GO:0006955)	309	14	1.92	+	7.29	1.2e-06
response to interferon-gamma (GO:0034341)	25	6	0.16	+	38.63	2.95e-06
response to stimulus (GO:0050896)	1279	24	7.95	+	3.02	6.28e-05
cellular defense response (GO:0006968)	135	7	0.84	+	8.35	0.00465
antigen processing and presentation (GO:0019882)	31	4	0.19	+	20.77	0.00979

## Sheet: Cluster4_K4
Supplementary Table S6: PANTHER Pathway analysis for differentially expressed genes in common across datasets
Analysis Type:	PANTHER Overrepresentation Test (release 20160321)
Annotation Version and Release Date:	PANTHER version 10.0 Released 2015-05-15
Analyzed List:	K4_Cluster4_genes.csv (Homo sapiens)
Reference List:	Reference.csv (Homo sapiens)
Bonferroni correction:	TRUE
PANTHER GO-Slim Biological Process	Background Frequency	Observed Overlapping Genes	Expected Overlapping Genes	Over- / Under-represented	Fold Enrichment	Bonferroni adjusted p-value
Unclassified (UNCLASSIFIED)	3188	58	69.63	-	0.83	0
biological adhesion (GO:0022610)	343	39	7.49	+	5.21	9.04e-15
cell adhesion (GO:0007155)	325	36	7.1	+	5.07	3.72e-13
immune system process (GO:0002376)	829	55	18.11	+	3.04	1.67e-11
cell-cell adhesion (GO:0016337)	213	25	4.65	+	5.37	3.15e-09
cell communication (GO:0007154)	1775	79	38.77	+	2.04	1.98e-08
response to stimulus (GO:0050896)	1279	62	27.94	+	2.22	1.88e-07
regulation of liquid surface tension (GO:0050828)	30	10	0.66	+	15.26	4.04e-07
nucleobase-containing compound metabolic process (GO:0006139)	2052	17	44.82	-	0.38	4.9e-05
receptor-mediated endocytosis (GO:0006898)	128	14	2.8	+	5.01	0.000254
immune response (GO:0006955)	309	22	6.75	+	3.26	0.000331
developmental process (GO:0032502)	1445	58	31.56	+	1.84	0.000518
endocytosis (GO:0006897)	246	19	5.37	+	3.54	0.000559
cellular process (GO:0009987)	3970	121	86.71	+	1.4	0.000559
homeostatic process (GO:0042592)	130	13	2.84	+	4.58	0.0016
vesicle-mediated transport (GO:0016192)	579	30	12.65	+	2.37	0.00247
cellular component morphogenesis (GO:0032989)	305	20	6.66	+	3	0.0033
cell-matrix adhesion (GO:0007160)	56	8	1.22	+	6.54	0.00837
anatomical structure morphogenesis (GO:0009653)	386	22	8.43	+	2.61	0.0101
macrophage activation (GO:0042116)	90	9	1.97	+	4.58	0.0412
multicellular organismal process (GO:0032501)	913	37	19.94	+	1.86	0.0422
single-multicellular organism process (GO:0044707)	913	37	19.94	+	1.86	0.0422
